# Supplementary material for: New insights into polyploid evolution and dynamic nature of Ludwigia section Isnardia (Onagraceae)
Source: Bot Stud. 2023 Jun 3;64:14. doi: 10.1186/s40529-023-00387-8 (PMC10239408; doi:10.1186/s40529-023-00387-8)
Supplement: Supplementary file 2 — Additional file 2. Alignment, ML tree, and BI tree files of ITS region. [file 40529_2023_387_MOESM2_ESM.txt]

#NEXUS
BEGIN DATA;
	DIMENSIONS NTAX=104 NCHAR=662;
	FORMAT DATATYPE = DNA GAP = - MISSING = ?;
	MATRIX
	Ludwigia_alata_1 TGCACAGCAGAGCGACCCGAGAACACGTG-AAAAAACAAAACGACGAGGTGCACGGGGTTGAAGGACTCCGTG-CCCTCGA-CTCCTGCGGCCGTGGGTGCCTTAATCGGTTCCACGGCTT-CGGGC-AACTAAGAACACCGGCGCGGAAAGCGCCA-AGGAACTCGAACAAGAGAAGCACTGTCCCGCAGTACCCGTAAGCGGGCTGCTGCGTGA--AGTTGTGCCATC-TTTAACAA--TAC-AAAAACGACTCTCGGCAACGGATATCTCGGCTCTCGCATCGATGAAGAACGTAGCGAAATGCGATACTTGGTGTGAATTGCAGAATCCCGTGAACCAT-CGAGTCTTTGAACGCAAGTTGCGCCCGAAGCCATCCGG…
	Ludwigia_alata_2 TGCACAGCAGAGCGACCCGAGAACACGTG-AAAAAACAAAACGACGAGGTGCACGGGGTTGAAGGACTCCGTG-CCCTCGA-CTCCTGCGGCCGTGGGTGCCTTAATCGGTTCCACGGCTT-CGGGC-AACTAAGAACACCGGCGCGGAAAGCGCCA-AGGAACTCGAACAAGAGAAGCACTGTCCCGCAGTACCCGTAAGCGGGCTGCTGCGTGA--AGTTGTGCCATC-TTTAACAA--TAC-AAAAACGACTCTCGGCAACGGATATCTCGGCTCTCGCATCGATGAAGAACGTAGCGAAATGCGATACTTGGTGTGAATTGCAGAATCCCGTGAACCAT-CGAGTCTTTGAACGCAAGTTGCGCCCGAAGCCATCCGG…
	Ludwigia_alata_3 TGCACAGCAGAGCGACCCGAGAACACGTG-AAAAAACAAAACGACGAGGTGCACGGGGTTGAAGGACTCCGTG-CCCTCGA-CTCCTGCGGCCGTGGGTGCCTTAATCGGTTCCACGGCTT-CGGGC-AACTAAGAACACCGGCGCGGAAAGCGCCA-AGGAACTCGAACAAGAGAAGCACTGTCCCGCAGTACCCGTAAGCGGGCTGCTGCGTGA--AGTTGTGCCATC-TTTAACAA--TAC-AAAAACGACTCTCGGCAACGGATATCTCGGCTCTCGCATCGATGAAGAACGTAGCGAAATGCGATACTTGGTGTGAATTGCAGAATCCCGTGAACCAT-CGAGTCTTTGAACGCAAGTTGCGCCCGAAGCCATCCGG…
	Ludwigia_alata_4 TGCACAGCAGAGCGACCCGAGAACACGTG-AAAAAACAAAACGACGAGGTGCACGGGGTTGAAGGACTCCGTG-CCCTCGA-CTCCTGCGGCCGTGGGTGCCTTAATCGGTTCCACGGCTT-CGGGC-AACTAAGAACACCGGCGCGGAAAGCGCCA-AGGAACTCGAACAAGAGAAGCACTGTCCCGCAGTACCCGTAAGCGGGCTGCTGCGTGA--AGTTGTGCCATC-TTTAACAA--TAC-AAAAACGACTCTCGGCAACGGATATCTCGGCTCTCGCATCGATGAAGAACGTAGCGAAATGCGATACTTGGTGTGAATTGCAGAATCCCGTGAACCAT-CGAGTCTTTGAACGCAAGTTGCGCCCGAAGCCATCCGG…
	Ludwigia_alata_5 TGCACAGCAGAGCGACCCGAGAACACGTG-AAAAAACAAAACGACGAGGTGCACGGGGTTGAAGGACTCCGTG-CCCTCGA-CTCCTGCGGCCGTGGGTGCCTTAATCGGTTCCACGGCTT-CGGGC-AACTAAGAACACCGGCGCGGAAAGCGCCA-AGGAACTCGAACAAGAGAAGCACTGTCCCGCAGTACCCGTAAGCGGGCTGCTGCGTGA--AGTTGTGCCATC-TTTAACAA--TAC-AAAAACGACTCTCGGCAACGGATATCTCGGCTCTCGCATCGATGAAGAACGTAGCGAAATGCGATACTTGGTGTGAATTGCAGAATCCCGTGAACCAT-CGAGTCTTTGAACGCAAGTTGCGCCCGAAGCCATCCGG…
	Ludwigia_alata_6 TGCACAGCAGAGCGACCCGAGAACACGTG-AAAAAACAAAACGGCGAGGTGCACGGGGTTGAAGGACTCCGTGCCCCTCGA-CTCCTGCGGCCGCGGGTGCCTTAATCGGTTCCACGGCTT-CGGGC-AACTAAGAACACCGGCGCGGAAAGCGCCA-AGGAACTCGAACAAGAGAAGCACTGTCCCGCAGTACCCGTAAGCGGGCTGCTGCGTGA--AGTTGTGCCATC-TTTAACAA--TAC-AAAAACGACTCTCGGCAACGGATATCTCGGCTCTCGCATCGATGAAGAACGTAGCGAAATGCGATACTTGGTGTGAATTGCAGAATCCCGTGAACCAT-CGAGTCTTTGAACGCAAGTTGCGCCCGAAGCCATCCGG…
	Ludwigia_alata_7 TGCACAGCAGAGCGACCCGAGAACACGTG-AAAAAACAAAACGGCGAGGTGCACGGGGTTGAAGGACTCCGTGCCCCTCGA-CTCCTGCGGCCGCGGGTGCCTTAATCGGTTCCACGGCTT-CGGGC-AACTAAGAACACCGGCGCGGAAAGCGCCA-AGGAACTCGAACAAGAGAAGCACTGTCCCGCAGTACCCGTAAGCGGGCTGCTGCGTGA--AGTTGTGCCATC-TTTAACAA--TAC-AAAAACGACTCTCGGCAACGGATATCTCGGCTCTCGCATCGATGAAGAACGTAGCGAAATGCGATACTTGGTGTGAATTGCAGAATCCCGTGAACCAT-CGAGTCTTTGAACGCAAGTTGCGCCCGAAGCCATCCGG…
	Ludwigia_alata_8 TGCACAGCAGAGCGACCCGAGAACACGTG-AAAAAACAAAACGGCGAGGTGCACGGGATTGAAGGACTCCGTGCCCCTCGA-CTCCTGCGGCCGCGGGTGCCTTAATCGGTTCCACGGCTT-CGGGC-AACTAAGAACACCGGCGCGGAAAGCGCCA-AGGAACTCGAACAAGAGAAGCACTGTCCCGCAGTACCCGTAAGCGGGCTGCTGCGTGA--AGTTGTGCCATC-TTTAACAA--TAC-AAAAACGACTCTCGGCAACGGATATCTCGGCTCTCGCATCGATGAAGAACGTAGCGAAATGCGATACTTGGTGTGAATTGCAGAATCCCGTGAACCAT-CGAGTCTTTGAACGCAAGTTGCGCCCGAAGCCATCCGG…
	Ludwigia_alata_9 TGCACAGCAGAGCGACCCGAGAACACGTG-AAAAAACAAAACGGCGAGGTGCACGGGATTGAAGGACTCCGTGCCCCTCGA-CTCCTGCGGCCGCGGGTGCCTTAATCGGTTCCACGGCTT-CGGGC-AACTAAGAACACCGGCGCGGAAAGCGCCA-AGGAACTCGAACAAGAGAAGCACTGTCCCGCAGTACCCGTAAGCGGGCTGCTGCGTGA--AGTTGTGCCATC-TTTAACAA--TAC-AAAAACGACTCTCGGCAACGGATATCTCGGCTCTCGCATCGATGAAGAACGTAGCGAAATGCGATACTTGGTGTGAATTGCAGAATCCCGTGAACCAT-CGAGTCTTTGAACGCAAGTTGCGCCCGAAGCCATCCGG…
	Ludwigia_alternifolia TGCACAGCAGAGCGACCCGAGAACACGTG-AAAAAACAAAATGACGGGGTGCACGGGGTTGAAAGATTCCATG-CCCTCGA-CTCCCGCAGCCGCGGGTGCCTTAATCGGGTCCGCGGC-TACGGGC-AACTAAGAACACCGGCGCGGAAAGCGCCA-AGGAACTCGAACAAGAGAAGCACTGCCCCGTCGTACCCGTGAGCGGGCTGCTGCGGKA--ATTTGTGCCATC-TTTTACTA--TAC-AAAAACGACTCTCGGCAACGGATATCTCGGCTCTCGCATCGATGAAGAACGTAGCGAAATGCGATACTTGGTGTGAATTGCAGAATCCCGTGAACCAT-CGAGTCTTTGAACGCAAGTTGCGCCCAAAGCCA…
	Ludwigia_arcuata_1 TGCACAGCAGAGCGACCCGAGAACACGTG-AAAAAACAAAATGACGAGGTGCATGGGGTTGAACGACTCCATG-CCCTCGA-CTCCCGCGGCCGCGGGTGCCTTAATCGGGCCCACGGCTT-CGGGC-AACTAAGAACACCGGCGCGGAAAGCGCCA-AGGAACTCGAACAAGAGAAGCACTGTCCCGCAGTACCCGTAAGCGGGCTGCTGCGTGG--AGTTGTGCCATC-TTTAACAA--TAC-AAAAACGACTCTCGGCAACGGATATCTCGGCTCTCGCATCGATGAAGAACGTAGCGAAATGCGATACTTGGTGTGAATTGCAGAATCCCGTGAACCAT-CGAGTCTTTGAACGCAAGTTGCGCCCGAAGCCATCC…
	Ludwigia_arcuata_2 TGCACAGCAGAGCGACCCGAGAACACGTG-AAAAAACAAAATGACGAGGTGCATGGGGTCGAAGGACTCCATG-CCCTCGA-CTCCCGCGGCCGCGGGTGCCTTAATCAGGCCCACGGCTT-CGGGC-AACTAAGAACACCGGCGCGGAAAGCGCCA-AGGAACTCGAACAAGAGAAGCACTGTCCCGCAGTACCCGTAAGTGGGCTGCTGCGTGA--AGTTGTGCCATC-TTTAACAA--TAC-AAAAACGACTCTCGGCAACGGATATCTCGGCTCTCGCATCGATGAAGAACGTAGCGAAATGCGATACTTGGTGTGAATTGCAGAATCCCGTGAACCAT-CGAGTCTTTGAACGCAAGTTGCGCCCGAAGCCATCC…
	Ludwigia_arcuata_3 TGCACAGCAGAGCGACCCGAGAACACGTG-AAAAAACAAAATGACGAGGTGCATGGGGTCGAAGGACTCCATG-CCCTCGA-CTCCCGCGGCCGCGGGTGCCTTAATCAGGCCCACGGCTT-CGGGC-AACTAAGAACACCGGCGCGGAAAGCGCCA-AGGAACTCGAACAAGAGAAGCACTGTCCCGCAGTACCCGTAAGTGGGCTGCTGCGTGA--AGTTGTGCCATC-TTTAACAA--TAC-AAAAACGACTCTCGGCAACGGATATCTCGGCTCTCGCATCGATGAAGAACGTAGCGAAATGCGATACTTGGTGTGAATTGCAGAATCCCGTGAACCAT-CGAGTCTTTGAACGCAAGTTGCGCCCGAAGCCATCC…
	Ludwigia_arcuata_4 TGCACAGCAGAGCGACCCGAGAACACGTG-AAAAAACAAAATGACGAGGTGCATGGGGTCGAAGGACTCCATG-CCCTCGA-CTCCCGCGGCCGCGGGTGCCTTAATCAGGCCCACGGCTT-CGGGC-AACTAAGAACACCGGCGCGGAAAGCGCCA-AGGAACTCGAACAAGAGAAGCACTGTCCCGCAGTACCCGTAAGTGGGCTGCTGCGTGA--AGTTGTGCCATC-TTTAACAA--TAC-AAAAACGACTCTCGGCAACGGATATCTCGGCTCTCGCATCGATGAAGAACGTAGCGAAATGCGATACTTGGTGTGAATTGCAGAATCCCGTGAACCAT-CGAGTCTTTGAACGCAAGTTGCGCCCGAAGCCATCC…
	Ludwigia_brevipes_1 TGCACAGCAGAGCGACCCGAGAACACGTG-AAAAAACAAAATGACGAGGTGCATGGGGTCGAAGGACTCCATG-CCCTCGA-CTCCTGCGGCCGCGGGTGCCTTAATCGGGCCCACGGCTT-CGGGC-AACTAAGAACACCGGCGCGGAAAGCGCCA-AGGAACTCGAACAAGAGAAGCACTGTCCCGCGGTACCCGTAAGTGGGCTGCTGCGGGA--AGTTGTGCCATC-TTTAACAA--TAC-AAAAACGACTCTCGGCAACGGATATCTCGGCTCTCGCATCGATGAAGAACGTAGCGAAATGCGATACTTGGTGTGAATTGCAGAATCCCGTGAACCAT-CGAGTCTTTGAACGCAAGTTGCGCCCGAAGCCATC…
	Ludwigia_brevipes_2 TGCACAGCAGAGCGACCCGAGAACACGTG-AAAAAACAAAATGACGAGGTGCATGGGGTCGAAGGACTCCATG-CCCTCGA-CTCCTGCGGCCGCGGGTGCCTTAATCGGGCCCACGGCTT-CGGGC-AACTAAGAACACCGGCGCGGAAAGCGCCA-AGGAACTCGAACAAGAGAAGCACTGTCCCGCGGTACCCGTAAGTGGGCTGCTGCGGGA--AGTTGTGCCATC-TTTAACAA--TAC-AAAAACGACTCTCGGCAACGGATATCTCGGCTCTCGCATCGATGAAGAACGTAGCGAAATGCGATACTTGGTGTGAATTGCAGAATCCCGTGAACCAT-CGAGTCTTTGAACGCAAGTTGCGCCCGAAGCCATC…
	Ludwigia_brevipes_3 TGCACAGCAGAGCGACCCGAGAACACGTG-AAAAAACAAAATGACGAGGTGCATGGGGTCGAAGGACTCCATG-CCCTCGA-CTCCTGCGGCCGCGGGTGCCTTAATCGGGCCCACGGCTT-CGGGC-AACTAAGAACACCGGCGCGGAAAGCGCCA-AGGAACTCGAACAAGAGAAGCACTGTCCCGCGGTACCCGTAAGTGGGCTGCTGCGTGA--AGTTGTGCCATC-TTTAACAA--TAC-AAAAACGACTCTCGGCAACGGATATCTCGGCTCTCGCATCGATGAAGAACGTAGCGAAATGCGATACTTGGTGTGAATTGCAGAATCCCGTGAACCAT-CGAGTCTTTGAACGCAAGTTGCGCCCGAAGCCATC…
	Ludwigia_brevipes_4 TGCACAGCAGAGCGACCCGAGAACACGTG-AAAAAACAAAATGACGAGGTGCATGGGGTCGAAGGACTCCATG-CCCTCGA-CTCCCGCGGCCGCGGGTGCCTTAATCGGGCCCACGGCTT-CGGGC-AACTAAGAACACCGGCGCGGAAAGCGCCA-AGGAACTCGAACAAGAGAAGCACTGTCCCGCGGTACCCGTAAGTGGGCTGCTGCGTGA--AGTTGTGCCATC-TTTAACAA--TAC-AAAAACGACTCTCGGCAACGGATATCTCGGCTCTCGCATCGATGAAGAACGTAGCGAAATGCGATACTTGGTGTGAATTGCAGAATCCCGTGAACCAT-CGAGTCTTTGAACGCAAGTTGCGCCCGAAGCCATC…
	Ludwigia_brevipes_5 TGCACAGCAGAGCGACCCGAGAACACGTG-AAAAAACAAAATGACGAGGTGCATGGGGTCGAAGGACTCCATG-CCCTCGA-CTCCCGCGGCCGCGGGTGCCTTAATCGGGCCCACGGCTT-CGGGC-AACTAAGAACACCGGCGCGGAAAGCGCCA-AGGAACTCGAACAAGAGAAGCACTGTCCCGCAGTACCCGTAAGTGGGCTGCTGCGTGA--AGTTGTGCCATC-TTTAACAA--TAC-AAAAACGACTCTCGGCAACGGATATCTCGGCTCTCGCATCGATGAAGAACGTAGCGAAATGCGATACTTGGTGTGAATTGCAGAATCCCGTGAACCAT-CGAGTCTTTGAACGCAAGTTGCGCCCGAAGCCATC…
	Ludwigia_brevipes_6 TGCACAGCAGAGCGACCCGAGAACACGTG-AAAAAACAAAATGACGAGGTGCATGGGGTCGAAGGACTCCATG-CCCTCGA-CTCCCGCGGCCGCGGGTGCCTTAATCAGGCCCACGGCTT-CGGGC-AACTAAGAACACCGGCGCGGAAAGCGCCA-AGGAACTCGAACAAGAGAAGCACTGTCCCGCAGTACCCGTAAGTGGGCTGCTGCGTGA--AGTTGTGCCATC-TTTAACAA--TAC-AAAAACGACTCTCGGCAACGGATATCTCGGCTCTCGCATCGATGAAGAACGTAGCGAAATGCGATACTTGGTGTGAATTGCAGAATCCCGTGAACCAT-CGAGTCTTTGAACGCAAGTTGCGCCCGAAGCCATC…
	Ludwigia_curtissii_4 TGCACAGCAGAGCGACCCGAGAACACGTG-AAAAAACAAAATGACGAGGTGCATGGGGTTGAAGGACTTCATG-CCCTCGA-CTCCTGCGGCCGCGGGTGCCTTAATCGGGTCCACGGCTT-CGGGC-AACTAAGAACACCGGCGCGGAAAGCGCCA-AGGAACTCAAACAAGAGAAGCACTGTCCCGTAGTACCCGTAAGTGGGCTGCTGCGGGA--AGTTGTGCCATC-TTTAACAA--TAC-AAAAACGACTCTCGGCAACGGATATCTCGGCTCTCGCATCGATGAAGAACGTAGCGAAATGCGATACTTGGTGTGAATTGCAGAATCCCGTGAACCAT-CGAGTCTTTGAACGCAAGTTGCGCCCGAAGCCAT…
	Ludwigia_curtissii_5 TGCACAGCAGAGCGACCCGAGAACACGTG-AAAAAACAAAATGACGAGGTGCATGGGGTTGAAGGACTTCATG-CCCTCGA-CTCCTGCGGCCGCGGGTGCCTTAATCGGGTCCACGGCTT-CGGGC-AACTAAGAACACCGGCGCGGAAAGCGCCA-AGGAACTCAAACAAGAGAAGCACTGTCCCGTAGTACCCGTAAGTGGGCTGCTGCGGGA--AGTTGTGCCATC-TTTAACAA--TAC-AAAAACGACTCTCGGCAACGGATATCTCGGCTCTCGCATCGATGAAGAACGTAGCGAAATGCGATACTTGGTGTGAATTGCAGAATCCCGTGAACCAT-CGAGTCTTTGAACGCAAGTTGCGCCCGAAGCCAT…
	Ludwigia_curtissii_3 TGCACAGCAGAGCGACCCGAGAACACGTG-AAAAAACAAAATGACGAGGTGCATGGGGTTGAAGGACTTCATG-CCCTCGA-CTCCTGCGGCCGCGGGTGCCTTAATCGGGTCCACGGCTT-CGGGC-AACTAAGAACACCGGCGCGGAAAGCGCCA-AGGAACTCAAACAAGAGAAGCACTGTCCCGTAGTACCCGTAAGTGGGCTGCTGCGGGA--AGTTGTGCCATC-TTTAACAA--TAC-AAAAACGACTCTCGGCAACGGATATCTCGGCTCTCGCATCGATGAAGAACGTAGCGAAATGCGATACTTGGTGTGAATTGCAGAATCCCGTGAACCAT-CGAGTCTTTGAACGCAAGTTGCGCCCGAAGCCAT…
	Ludwigia_curtissii_2 TGCACAGCAGAGCGACCCGAGAACACGTG-AAAAAACAAAATGACGAGGTGCATGGGGTTGAAGGACTTCATG-CCCTCGA-CTCCTGCGGCCGCGGGTGCCTTAATCGGGTCCACGGCTT-CGGGC-AACTAAGAACACCGGCGCGGAAAGCGCCA-AGGAACTCAAACAAGAGAAGCACTGTCCCGTAGTACCCGTAAGTGGGCTGCTGCGGGA--AGTTGTGCCATC-TTTAACAA--TAC-AAAAACGACTCTCGGCAACGGATATCTCGGCTCTCGCATCGATGAAGAACGTAGCGAAATGCGATACTTGGTGTGAATTGCAGAATCCCGTGAACCATCCGAGTCTTTGAACGCAAGTTGCGCCCGAAGCCAT…
	Ludwigia_curtissii_1 TGCACAGCAGAGCGACCCGAGAACACGTG-AAAAAACAAAATGACGAGGTGCATGGGGTTGAAGGACTTCATG-CCCTCGA-CTCCTGCGGCCGCGGGTGCCTTAATCGGGTCCACGGCTT-CGGGC-AACTAAGAACACCGGCGCGGAAAGCGCCA-AGGAACTCAAACAAGAGAAGCACTGTCCCGTAGTACCCGTAAGTGGGCTGCTGCGGGA--AGTTGTGCCATC-TTTAACAA--TAC-AAAAACGACTCTCGGCAACGGATATCTCGGCTCTCGCATCGATGAAGAACGTAGCGAAATGCGATACTTGGTGTGAATTGCAGAATCCCGTGAACCAT-CGAGTCTTTGAACGCAAGTTGCGCCCGAAGCCAT…
	Ludwigia_glandulosa_glandulosa_5 TGCACAGCAGAGCGACCCGAGAACACGTG-AAAAACCAAAATGACGAGGTGCATGGGGTTGAAGGACTCCATG-CCCTCGA-CTCCTGCGGCCGCGGGTGCCTTAATCGGGTCCACGGCTT-CGGGC-AACTAAGAACACCGGCGCGGAAAGCGCCA-AGGAACTCGAACAAGAGAAGCACTGTCCCGTAGTACCCGTAAGCGGGCTGCTGCGGGA--AGTTGTGCCATC-TTTAACAA--TAC-AAAAACGACTCTCGGCAACGGATATCTCGGCTCTCGCATCGATGAAGAACGTAGCGAAATGCGATACTTGGTGTGAATTGCAGAATCCCGTGAACCAT-CGAGTCTTTGAACGCAAGTTGC…
	Ludwigia_glandulosa_glandulosa_4 TGCACAGCAGAGCGACCCGAGAACACGTG-AAAAACCAAAATGACGAGGTGCATGGGGTTGAAGGACTCCATG-CCCTCGA-CTCCTGCGGCCGCGGGTGCCTTAATCGGGTCCACGGCTT-CGGGC-AACTAAGAACACCGGCGCGGAAAGCGCCA-AGGAACTCGAACAAGAGAAGCACTGTCCCGTAGTACCCGTAAGCGGGCTGCTGCGGGA--AGTTGTGCCATC-TTTAACAA--TAC-AAAAACGACTCTCGGCAACGGATATCTCGGCTCTCGCATCGATGAAGAACGTAGCGAAATGCGATACTTGGTGTGAATTGCAGAATCCCGTGAACCAT-CGAGTCTTTGAACGCAAGTTGC…
	Ludwigia_glandulosa_glandulosa_1 TGCACAGCAAAGCGACCCGAGAACACGTG-AAAAACCAAAATGACGAGGTGCATGGGGTTGAAGGACTCCATG-CCCTCGA-CTCCTGCGGCCGCGGGTGCCTTAATCGGGTCCACGGCTT-CGGGC-AACTAAGAACACCGGCGCGGAAAGCGCCA-AGGAACTCGAACAAGAGAAGCACTGTCCCGTAGTACCCGTAAGCGGGCTGCTGCGGGA--AGTTGTGCCATC-TTTAACAA--TAC-AAAAACGACTCTCGGCAACGGATATCTCGGCTCTCGCATCGATGAAGAACGTAGCGAAATGCGATACTTGGTGTGAATTGCAGAATCCCGTGAACCAT-CGAGTCTTTGAACGCAAGTTGC…
	Ludwigia_glandulosa_glandulosa_2 TGCACAGCAGAGCGACCCGAGAACACGTG-AAAAACCAAAATGACGAGGTGCATGGGGTTGAAGGACTCCATG-CCCTCGA-CTCCTGCGGCCGCGGGTGCCTTAATCGGGTCCACGGCTT-CGGGC-AACTAAGAACACCGGCGCGGAAAGCGCCA-AGGAACTCGAACAAGAGAAGCACTGCCCCGTAGTACCCGTAAGCGGGCTGCTGCGGGA--AGTTGTGCCATC-TTTAACAA--TAC-AAAAACGACTCTCGGCAACGGATATCTCGGCTCTCGCATCGATGAAGAACGTAGCGAAATGCGATACTTGGTGTGAATTGCAGAATCCCGTGAACCAT-CGAGTCTTTGAACGCAAGTTGC…
	Ludwigia_glandulosa_glandulosa_3 TGCACAGCAGAGCGACCCGAGAACACGTG-AAAAACCAAAATGACGAGGTGCATGGGGTTGAAGGACTCCATG-CCCTCGA-CTCCTGCGGCCGCGGGTGCCTTAATCGGGTCCACGGCTT-CGGGC-AACTAAGAACACCGGCGCGGAAAGCGCCA-AGGAACTCGAACAAGAGAAGCACTGTCCCGTAGTACCCGTAAGCGGGCTGCTGCGGGA--AGTTGTGCCATC-TTTAACAA--TAC-AAAAACGACTCTCGGCAACGGATATCTCGGCTCTCGCATCGATGAAGAACGTAGCGAAATGCGATACTTGGTGTGAATTGCAGAATCCCGTGAACCAT-CGAGTCTTTGAACGCAAGTTGC…
	Ludwigia_glandulosa_brachycarpa_1 TGCACAGCAGAGCGACCCGAGAACACGTG-AAAAAACAAAATGACGAGGTGCATGGGGTTGAAGGACTCCATG-CCCTCGA-CTCCTGCGGCCGTGGGTGCCTTAATCGGGTCCACGGCTT-CGGGC-AACTAAGAACACCGGCGCGGAAAGCGCCA-AGGAACTCGAACAAGAGAAGCACTGTCCCGTAGTACCCGTAAGCGGGCTGCTGCGGGA--AGTTGTGCCATC-TTTAACAA--TAC-AAAAACGACTCTCGGCAACGGATATCTCGGCTCTCGCATCGATGAAGAACGTAGCGAAATGCGATACTTGGTGTGAATTGCAGAATCCCGTGAACCAT-CGAGTCTTTGAACGCAAGTTG…
	Ludwigia_glandulosa_brachycarpa_2 TGCACAGCAGAGCGACCCGAGAACACGTG-AAAAAACAAAATGACGAGGTGCATGGGGTTGAAGGACTCCATG-CCCTCGA-CTCCTGCGGCCGTGGGTGCCTTAATCGGGTCCACGGCTT-CGGGC-AACTAAGAACACCGGCGCGGAAAGCGCCA-AGGAACTCGAACAAGAGAAGCACTGTCCCGTAGTACCCGTAAGCGGGCTGCTGCGGGA--AGTTGTGCCATC-TTTAACAA--TAC-AAAAACGACTCTCGGCAACGGATATCTCGGCTCTCGCATCGATGAAGAACGTAGCGAAATGCGATACTTGGTGTGAATTGCAGAATCCCGTGAACCAT-CGAGTCTTTGAACGCAAGTTG…
	Ludwigia_glandulosa_brachycarpa_3 TGCACAGCAGAGCGACCCGAGAACACGTG-AAAAAACAAAATGACGAGGTGCATGGGGTTGAAGGACTCCATG-CCCTCGA-CTCCTGCGGCCGTGGGTGCCTTAATCGGGTCCACGGCTT-CGGGC-AACTAAGAACACCGGCGCGGAAAGCGCCA-AGGAACTCGAACAAGAGAAGCACTGTCCCGTAGTACCCGTAAGCGGGCTGCTGCGGGA--AGTTGTGCCATC-TTTAACAA--TAC-AAAAACGACTCTCGGCAACGGATATCTCGGCTCTCGCATCGATGAAGAACGTAGCGAAATGCGATACTTGGTGTGAATTGCAGAATCCCGTGAACCAT-CGAGTCTTTGAACGCAAGTTG…
	Ludwigia_hirtella TGCACAGCAGAGCGACCCGAGAACACGTG-AAAAAACAAAATGACGGGGTGCACGGGGTTGAGAGATTCCATG-CCCTCGA-CTCCCGCAGCCGGGGGTGCCTTAATCGGTTCCGCGGCGTACGGGC-AACTAAGAACACCGGCGCGGAATGYGCCA-AGGAACTCGAACAAGAGAAGCACTGTCCCGTCGCACCCGTGAGCGGGCTGCTGCGGGA--ATTTGTGCCATC-TTTTACTA--TAC-AAAAACGACTCTCGGCAACGGATATCTCGGCTCCCGCATCGATGAAGAACGTAGCGAAATGCGATACTTGGTGTGAATTGCAGAATCCCGTGAACCAT-CGAGTCTTTGAACGCAAGTTGCGCCCAAAGCCATCCG…
	Ludwigia_lanceolata_2 TGCACAGCAGAGCGACCCGAGAACACGTG-AAAAAACAAAATGGCGAGGTGCACGGGGTTGAAGGACTCCGTG-CCCTCGA-CTCCTGCGGCCGCGGGTGCCTTAATCGGGTCCACGGCTT-CGGGC-AACTAAGAACACCGGCGCGGAAAGCGCCA-AGGAACTCGAACAAGAGAAGCACTGTCCCGCAGTACCCGTAAGCGGGCTGCTGCGGGA--AGTTGTGCCATC-TTTAACAA--TAC-AAAAACGACTCTCGGCAACGGATATCTCGGCTCTCGCATCGATGAAGAACGTAGCGAAATGCGATACTTGGTGTGAATTGCAGAATCCCGTGAACCAT-CGAGTCTTTGAACGCAAGTTGCGCCCGAAGCCA…
	Ludwigia_lanceolata_3 TGCACAGCAGAGCGACCCGAGAACACGTG-AAAAAACAAAATGACGAGGTGCATGGGGTTGAAGGACTCCATG-CCCTCGA-CTCCTGCGGCCGCGGGTCCCTTAATCGGGTCCACGGCTT-CGGGC-AACTAAGAACACCGGCGCGGAAAGCGCCA-AGGAACTCGAACAAGAGAAGCACTGTCCCGTGGTACCCGTAAGCGGGCTGCTGCGGGA--AGTTGTGCCATC-TTTAACAA--TAC-AAAAACGACTCTCGGCAACGGATATCTCGGCTCTCGCATCGATGAAGAACGTAGCGAAATGCGATACTTGGTGTGAATTGCAGAATCCCGTGAACCAT-CGAGTCTTTGAACGCAAGTTGCGCCCGAAGCCA…
	Ludwigia_lanceolata_1 TGCACAGCAGAGCGACCCGAGAACACGTG-AAAAAACAAAATGGCGAGGTGCACGGGGTTGAAGGACTCCGTG-CCCTCGA-CTCCTGCGGCCGCGGGTGCCTTAATCGGGTCCACGGCTT-CGGGC-AACTAAGAACACCGGCGCGGAAAGCGCCA-AGGAACTCGAACAAGAGAAGCACTGTCCCGCAGTACCCGTAAGCGGGCTGCTGCGGGA--AGTTGTGCCATC-TTTAACAA--TAC-AAAAACGACTCTCGGCAACGGATATCTCGGCTCTCGCATCGATGAAGAACGTAGCGAAATGCGATACTTGGTGTGAATTGCAGAATCCCGTGAACCAT-CGAGTCTTTGAACGCAAGTTGCGCCCGAAGCCA…
	Ludwigia_linearis_3 TGCACAGCAGAGCGACCCGAGAACACGTG-AAAAAACAAAATGATGAGGTGCACGGAGTTGAAGGACTCCATG-CCCTCGA-CTCCCGCGGCTGCGGGTGCCCTAATCAGGTCCGCGGCTT-CGGGC-AACTAAGAACACCGGCGCGGAAAGCGCCA-AGGAACTCGAACAAGAGGAGCACTGTCCCGTTGTACCCGTAAGCGGGCTGCTGCGGGA--AGTTGTGCCATC-TTTAACAA-ATAC-AAAAACGACTCTCGGCAACGGATATCTCGGCTCTCGCATCGATGAAGAACGTAGCGAAATGCGATACTTGGTGTGAATTGCAGAATCCCGTGAACCAT-CGAGTCTTTGAACGCAAGTTGCGCCCGAAGCCATC…
	Ludwigia_linearis_1 TGCACAGCAGAGCGACCCGAGAACACGTG-AAAAAACAAAATGATGAGGTGCACGGAGTTGAAGGACTCCATG-CCCTCGA-CTCCTGCAGCCGCGGGTGCCCTAATTAGGTCCGCGGCTT-CGGGC-AACAAAGAACACCGGCGCGGAAAGCGTCA-AGGAACTCGAACAAGAGAAGCACTGTCCCGTTGTACCCGTAAGCGGGCTGCTGTGGGA--AGTTGTGCCATC-TTTAACAA-ATAC-AAAAACGACTCTCGGCAACGGATATCTCGGCTCTCGCATCGATGAAGAACGTAGCGAAATGCGATACTTGGTGTGAATTGCAGAATCCCGTGAACCAT-CGAGTCTTTGAACGCAAGTTGCGCCCGAAGCCATC…
	Ludwigia_linearis_2 TGCACAGCAGAGCGACCCGAGAACACGTG-AAAAAACAAAATGATGAGGTGCACGGAGTTGAAGGACTCCATG-CCCTCGA-CTCCCGCGGCTGCGGGTGCCCTAATCAGGTCCGCGGCTT-CGGGC-AACTAAGAACACCGGCGCGGAAAGCGCCA-AGGAACTCGAACAAGAGGAGCACTGTCCCGTTGTACCCGTAAGCGGGCTGCTGCGGGA--AGTTGTGCCATC-TTTAACAA-ATAC-AAAAACGACTCTCGGCAACGGATATCTCGGCTCTCGCATCGATGAAGAACGTAGCGAAATGCGATACTTGGTGTGAATTGCAGAATCCCGTGAACCAT-CGAGTCTTTGAACGCAAGTTGCGCCCGAAGCCATC…
	Ludwigia_linearis_4 TGCACAGCAGAGCGACCCGAGAACACGTG-AAAAAACAAAATGATGAGGTGCACGGAGTTGAAGGACTCCATG-CCCTCGA-ATCCTGCGGCCGCGGGTGCCCTAATCAGGTCCGTGGCTT-CGGGCAAACTAAGAACACCGGCGCGGAAAGCGCCA-AGGAACTCGAACAAGAGAAGCACTGTCCCGTTGTACCCGTAAGCGGGCTGCTGCGGGA--AGTTGTGCCATC-TTTAACAA-ATACAAAAAACGACTCTCGGCAACGGATATCTCGGCTCTCGCATCGATGAAGAACGTAGCGAAATGCGATACTTGGTGTGAATTGCAGAATCCCGTGAACCAT-CGAGTCTTTGAACGCAAGTTGCGCCCGAAGCCATC…
	Ludwigia_linifolia_5 TGCACAGCAGAGCGACCCGAGAACACGTG-AAAAAACAAAATGATGAGGCGCACGGAGTTGAAGGACTCCATG-CCCTCGA-CTCCTGCAGCCGCGGGTGCCCTAATCAGGTCCGCGGCTT-CGGGC-AACTAAGAACACCGGCGCGGAAAGCGCCA-AGGAACTCGAACAAGAGAAGCACTGTCCCGTTGTACCCGTAAGTGGGCTGCTGCGGGA--AGCTGTGCCATC-TTTAACAA-ATAC-AAAAACGACTCTCGGCAACGGATATCTCGGCTCTCGCATCGATGAAGAACGTAGCGAAATGCGATACTTGGTGTGAATTGCAGAATCCCGTGAACCAT-CGAGTCTTTGAACGCAAGTTGCGCCCGAAGCCAT…
	Ludwigia_linifolia_4 TGCACAGCAGAGCGACCCGAGAACACGTG-AAAAAACAAAATGATGAGGTGCACGGAGTTGAAGGACTCCATG-CCCTCGA-CTCCTGCAGCCGCGGGTGCCCTAATTAGGTCCGCGGCTT-CGGGC-AACAAAGAACACCGGCGCGGAAAGCGTCA-AGGAACTCGAACAAGAGAAGCACTGTCCCGTTGTACCCGTAAGCGGGCTGCTGTGGGA--AGTTGTGCCATC-TTTAACAA-ATAC-AAAAACGACTCTCGGCAACGGATATCTCGGCTCTCGCATCGATGAAGAACGTAGCGAAATGCGATACTTGGTGTGAATTGCAGAATCCCGTGAACCAT-CGAGTCTTTGAACGCAAGTTGCGCCCGAAGCCAT…
	Ludwigia_linifolia_1 TGCACAGCAGAGCGACCCGAGAACACGTG-AAAAAACAAAATGATGAGGCGCACGGAGTTGAAGGACTCCATG-CCCTCGA-CTCCTGCAGCCGCGGGTGCCCTAATCAGGTCCGCGGCTT-CGGGC-AACTAAGAACACCGGCGCGGAAAGCGCCA-AGGAACTCGAACAAGAGAAGCACTGTCCCGTTGTACCCGTAAGTGGGCTGCTGCGGGA--AGCTGTGCCATC-TTTAACAA-ATAC-AAAAACGACTCTCGGCAACGGATATCTCGGCTCTCGCATCGATGAAGAACGTAGCGAAATGCGATACTTGGTGTGAATTGCAGAATCCCGTGAACCAT-CGAGTCTTTGAACGCAAGTTGCGCCCGAAGCCAT…
	Ludwigia_linifolia_2 TGCACAGCAGAGCGACCCGAGAACACGTG-AAAAAACAAAATGATGAGGCGCACGGAGTTGAAGGACTCCATG-CCCTCGA-CTCCTGCAGCCGCGGGTGCCCTAATCAGGTCCGCGGCTT-CGGGC-AACTAAGAACACCGGCGCGGAAAGCGCCA-AGGAACTCGAACAAGAGAAGCACTGTCCCGTTGTACCCGTAAGTGGGCTGCTGCGGGA--AGCTGTGCCATC-TTTAACAA-ATAC-AAAAACGACTCTCGGCAACGGATATCTCGGCTCTCGCATCGATGAAGAACGTAGCGAAATGCGATACTTGGTGTGAATTGCAGAATCCCGTGAACCAT-CGAGTCTTTGAACGCAAGTTGCGCCCGAAGCCAT…
	Ludwigia_linifolia_3 TGCACAGCAGAGCGACCCGAGAACACGTG-AAAAAACAAAATGATGAGGCGCACGGAGTTGAAGGACTCCATG-CCCTCGA-CTCCTGCAGCCGCGGGTGCCCTAATCAGGTCCGCGGCTT-CGGGC-AACTAAGAACACCGGCGCGGAAAGCGCCAGAGGAACTCGAACAAGAGAAGCACTGTCCCGTTGTACCCGTAAGTGGGCTGCTGCGGGA--AGCTGTGCCATC-TTTAACAA-ATAC-AAAAACGACTCTCGGCAACGGATATCTCGGCTCTCGCATCGATGAAGAACGTAGCGAAATGCGATACTTGGTGTGAATTGCAGAATCCCGTGAACCAT-CGAGTCTTTGAACGCAAGTTGCGCCCGAAGCCAT…
	Ludwigia_maritima TGCACAGCAGAGCGACCCGAGAACACGTG-AAAAAACWAAATGACGGGGCGCACGGGGTTGAAAGACTCCATG-CCCTCGACCCCCCGCGGCCGCGGGTGCCTTAATCGGGTCTGCGGCTG-CGGGC-AACTAAGAACACCGGCGCGGAAAGCGCCA-AGGAACTCGAACAAGAGAAGCACTGTCCCGTCGTACCCGTAAGCGGGCTGCTGCGGGA--ATTTGTGCCATC-TTTTACCA--TAC-AAAAACGACTCTCGGCAACGGATATCTCGGCTCTCGCATCGATGAAGAACGTAGCGAAATGCGATACTTGGTGTGAATTGCAGAATCCCGTGAACCAT-CGAGTCTTTGAACGCAAGTTGCGCCCAAAGCCATCCG…
	Ludwigia_microcarpa_3 TGCACAGCAGAGCGACCCGAGAACACGTG-AAAAATCAAAATGACGAGGTGCACGGGGTTGAAGGACTCCATG-CCCTCGA-CTCCTGCGGCCGCGGGTGCCCTAATCAGGTCCGCGGCTT-CGGGC-AACTAAGAACACCGGCGCGGAAAGCGCCA-AGGAACTCGAACAAGAGAAGCACTGTCCCGTTGTACCCGTAAGCGGGCTGCGGCGGGA--AGTTGTGCCATC-TTTAACAA--TAC-AAAAACGACTCTCGGCAACGGATATCTCGGCTCTCGCATCGATGAAGAACGTAGCGAAATGCGATACTTGGTGTGAATTGCAGAATCCCGTGAACCAT-CGAGTCTTTGAACGCAAGTTGCGCCCAAAGCCA…
	Ludwigia_microcarpa_2 TGCACAGCAGAGCGACCCGAGAACACGTG-AAAAATCAAAATGACGAGGTGCACGGGGTTGAAGGACTCCATG-CCCTCGA-CTCCTGCGGCCGCGGGTGCCCTAATCAGGTCCGCGGCTT-CGGGC-AACTAAGAACACCGGCGCGGAAAGCGCCA-AGGAACTCGAACAAGAGAAGCACTGTCCCGTTGTACCCGTAAGCGGGCTGCGGCGGGA--AGTTGTGCCATC-TTTAACAA--TAC-AAAAACGACTCTCGGCAACGGATATCTCGGCTCTCGCATCGATGAAGAACGTAGCGAAATGCGATACTTGGTGTGAATTGCAGAATCCCGTGAACCAT-CGAGTCTTTGAACGCAAGTTGCGCCCAAAGCCA…
	Ludwigia_microcarpa_1 TGCACAGCAGAGCGACCCGAGAACACGTG-AAAAATCAAAATGACGAGGTGCACGGGGTTGAAGGACTCCATG-CCCTCGA-CTCCTGCGGCCGCGGGTGCCCTAATCAGGTCCGCGGCTT-CGGGC-AACTAAGAACACCGGCGCGGAAAGCGCCA-AGGAACTCGAACAAGAGAAGCACTGTCCCGTTGTACCCGTAAGCGGGCTGCGGCGGGA--AGTTGTGCCATC-TTTAACAA--TAC-AAAAACGACTCTCGGCAACGGATATCTCGGCTCTCGCATCGATGAAGAACGTAGCGAAATGCGATACTTGGTGTGAATTGCAGAATCCCGTGAACCAT-CGAGTCTTTGAACGCAAGTTGCGCCCAAAGCCA…
	Ludwigia_microcarpa_5 TGCACAGCAGAGCGACCCGAGAACACGTG-AAAAATCAAAATGACGAGGTGCACGGGGTTGAAGGACTCCATG-CCCTCGA-CTCCTGCGGCCGCGGGTGCCCTAATCAGGTCCGCGGCTT-CGGGC-AACTAAGAACACCGGCGCGGAAAGCGCCA-AGGAACTCGAACAAGAGAAGCACTGTCCCGTTGTACCCGTAAGCGGGCTGCGGCGGGA--AGTTGTGCCATC-TTTAACAA--TAC-AAAAACGACTCTCGGCAACGGATATCTCGGCTCTCGCATCGATGAAGAACGTAGCGAAATGCGATACTTGGTGTGAATTGCAGAATCCCGTGAACCAT-CGAGTCTTTGAACGCAAGTTGCGCCCAAAGCCA…
	Ludwigia_microcarpa_6 TGCACAGCAGAGCGACCCGAGAACACGTG-AAAAATCAAAATGACGAGGTGCACGGGGTTGAAGGACTCCATG-CCCTCGA-CTCCTGCGGCCGCGGGTGCCCTAATCAGGTCCGCGGCTT-CGGGC-AACTAAGAACACCGGCGCGGAAAGCGCCA-AGGAACTCGAACAAGAGAAGCACTGTCCCGTTGTACCCGTAAGCGGGCTGCGGCGGGA--AGTTGTGCCATC-TTTAACAA--TAC-AAAAACGACTCTCGGCAACGGATATCTCGGCTCTCGCATCGATGAAGAACGTAGCGAAATGCGATACTTGGTGTGAATTGCAGAATCCCGTGAACCAT-CGAGTCTTTGAACGCAAGTTGCGCCCAAAGCCA…
	Ludwigia_pilosa_6 TGCACAGCAGAGCGACCCGAGAACACGTG-AAAAAACAAAATGACGAGGTGCACGGGGTTGAAGGACTCCGTG-CCCTCGA-CTCCTGCGGCCGCGGGTGCCTTAATCGGGTCCACGGCTT-CGGGC-AACTAAGAACACCGGCGCGGAAAGCGCCA-AGGAACTCGAACAAGAGAAGCACTGTCCCGCAGTACCCGTAAGCGGGCTGCTGCGGGA--AGTTGTGCCATC-TTTAACAATGTAC-AAAAACGACTCTCGGCAACGGATATCTCGGCTCTCGCATCGATGAAGAACGTAGCGAAATGCGATACTTGGTGTGAATTGCAGAATCCCGTGAACCAT-CGAGTCTTTGAACGCAAGTTGCGCCCGAAGCCATCCG…
	Ludwigia_pilosa_7 TGCACAGCAGAGCGACCCGAGAACACGTG-AAAAAACAAAATGACGAGGTGCACGGGGTTGAAGGACTCCGTG-CCCTCGA-CTCCTGCGGCCGCGGGTGCCTTAATCGGGTCCACGGCTT-CGGGC-AACTAAGAACACCGGCGCGGAAAGCGCCA-AGGAACTCGAACAAGAGAAGCACTGTCCCGCAGTACCCGTAAGCGGGCTGCTGCGGGA--AGTTGTGCCATC-TTTAACAATGTAC-AAAAACGACTCTCGGCAACGGATATCTCGGCTCTCGCATCGATGAAGAACGTAGCGAAATGCGATACTTGGTGTGAATTGCAGAATCCCGTGAACCAT-CGAGTCTTTGAACGCAAGTTGCGCCCGAAGCCATCCG…
	Ludwigia_pilosa_8 TGCACAGCAGAGCGACCCGAGAACACGTG-AAAAAACAAAATGACGAGGTGCACGGGGTTGAAGGACTCCGTG-CCCTCGA-CTCCTGCGGCCGCGGGTGCCTTAATCGGGTCCACGGCTT-CGGGC-AACTAAGAACACCGGCGCGGAAAGCGCCA-AGGAACTCGAACAAGAGAAGCACTGTCCCGCAGTACCCGTAAGCGGGCTGCTGCGGGA--AGTTGTGCCATC-TTTAACAATGTAC-AAAAACGACTCTCGGCAACGGATATCTCGGCTCTCGCATCGATGAAGAACGTAGCGAAATGCGATACTTGGTGTGAATTGCAGAATCCCGTGAACCAT-CGAGTCTTTGAACGCAAGTTGCGCCCGAAGCCATCCG…
	Ludwigia_octovalvis TGCATAGCAGAGCGACCTGAGAACACGTG-AAAAAACAAAATAACGAGGTGCACGGGGT-GAA---CTCCATG-CCCTCGT-CTCCTGCGGTCGTGGGTGCCTTACACAGGTCCACGGCCT-CAGGC-AATTACGAACACCGGCGCGGGTAGCGCCA-AGGAAATCTAACAAGAGAAGCACCGTCCCGTTGTACCCGTAAGTGGGCTGCTGCGGGAAGAGTTGTGCCATC-TTCTACAA--TACCAAAAACGACTCTCGGCAACGGATATCTCGGCTCTCGCATCGATGAAGAACGTAGCGAAATGCGATACTTGGTGTGAATTGCAGAATCCCGTGAACCAT-CGAGTCTTTGAACGCAAGTTGCGCCCGAAGCCATC…
	Ludwigia_ovalis_1 TGCACAGCAGAGCGACCCGAGAACACGTG-AAAAAACAAAATGACGAGGTGCATGGGGTCGAAGGACTCCATG-CCCTCGA-CTCCTGCGGCCGCGGGTGCCTTAATCGGTTCCACGGCTT-CGGGC-AACTAAGAACACCGGCGCGGAAAGCGTCA-AGGAACTCGAACAAGAGAAGCACTGTCCCGTTGTACCCGTAAGCGGGCTGCTGCGGGA--AGTTGTGCCATCTTTTAACAA--TAC-AAAAACGACTCTCGGCAACGGATATCTCGGCTCTCGCATCGATGAAGAACGTAGCGAAATGCGATACTTGGTGTGAATTGCAGAATCCCGTGAACCAT-CGAGTCTTTGAACGCAAGTTGCGCCCGAAGCCATCCG…
	Ludwigia_ovalis_2 TGCACAGCAGAGCGACCCGAGAACACGTG-AAAAAACAAAATGACGAGGTGCATGGGGTCGAAGGACTCCATG-GCCTCGA-CTCCTGCGGCCGCGGGTGCCTTAATCGGTTCCACGGCTT-CGGGC-AACTAAGAACACCGGCGCGGAAAGCGTCA-AGGAACTCGAACAAGAGAAGCACTGTCCCGTTGTACCCGTAAGCGGGCTGCTGCGGGA--AGTTGTGCCATCTTTTAACAA--TAC-AAAAACGACTCTCGGCAACGGATATCTCGGCTCTCGCATCGATGAAGAACGTAGCGAAATGCGATACTTGGTGTGAATTGCAGAATCCCGTGAACCAT-CGAGTCTTTGAACGCAAGTTGCGCCCGAAGCCATCCG…
	Ludwigia_ovalis_3 TGCACAGCAGAGCGACCCGAGAACACGTG-AAAAAACAAAATGACGAGGTGCATGGGGTCGAAGGACTCCATG-CCCTCGA-CTCCTGCGGCCGCGGGTGCCTTAATCGGTTCCACGGCTT-CGGGC-AACTAAGAACACCGGCGCGGAAAGCGTCA-AGGAACTCGAACAAGAGAAGCACTGTCCCGTTGTACCCGTAAGCGGGCTGCTGCGGGA--AGTTGTGCCATCTTTTAACAA--TAC-AAAAACGACTCTCGGCAACGGATATCTCGGCTCTCGCATCGATGAAGAACGTAGCGAAATGCGATACTTGGTGTGAATTGCAGAATCCCGTGAACCAT-CGAGTCTTTGAACGCAAGTTGCGCCCGAAGCCATCCG…
	Ludwigia_ovalis_4 TGCACAGCAGAGCGACCCGAGAACACGTGAAAAAAACAAAATGACGAGGTGCATGGGGTCGAAGGACTCCATG-GCCTCGA-CTCCTGCGGCCGCGGGTGCCTTAATCGGTTCCACGGCTT-CGGGC-AACTAAGAACACCGGCGCGGAAAGCGTCA-AGGAACTCGAACAAGAGAAGCACTGTCCCGTTGTACCCGTAAGCGGGCTGCTGCGGGA--AGTTGTGCCATCTTTTAACAA--TAC-AAAAACGACTCTCGGCAACGGATATCTCGGCTCTCGCATCGATGAAGAACGTAGCGAAATGCGATACTTGGTGTGAATTGCAGAATCCCGTGAACCAT-CGAGTCTTTGAACGCAAGTTGCGCCCGAAGCCATCCG…
	Ludwigia_ovalis_5 TGCACAGCAGAGCGACCCGAGAACACGTG-AAAAAACAAAATGACGAGGTGCATGGGGTCGAAGGACTCCATG-CCCTCGA-CTCCTGCGGCCGCGGGTGCCTTAATCGGTTCCACGGCTT-CGGGC-AACTAAGAACACCGGCGCGGAAAGCGTCA-AGGAACTCGAACAAGAGAAGCACTGTCCCGTTGTACCCGTAAGCGGGCTGCTGCGGGA--AGTTGTGCCATCTTTTAACAA--TAC-AAAAACGACTCTCGGCAACGGATATCTCGGCTCTCGCATCGATGAAGAACGTAGCGAAATGCGATACTTGGTGTGAATTGCAGAATCCCGTGAACCAT-CGAGTCTTTGAACGCAAGTTGCGCCCGAAGCCATCCG…
	Ludwigia_palustris_1 TGCACAGCAGAGCGACCCGAGAACACGTG-AAAAAACAAAATGACGAGGTGCATGGGGTTGAAGGACTCCATG-CCCTCGA-CTCCTGCGGCCGCGGGTGCCTTAATCGGTTCCACGGCTT-CGGGC-AACTAAGAACACCGGCGCGGAAAGCGCCA-AGGAACTCAAACAAGAGAAGCACTGTCCCGTGGTACCCGTAAGCGGGCTGCTGCGGGA--AGTTGTGCCATC-TTTAACAA--TAC-AAAAACGACTCTCGGCAACGGATATCTCGGCTCTCGCATCGATGAAGAACGTAGCGAAATGCGATACTTGGTGTGAATTGCAGAATCCCGTGAACCAT-CGAGTCTTTGAACGCAAGTTGCGCCCGAAGCCAT…
	Ludwigia_palustris_2 TGCACAGCAGAGCGACCCGAGAACACGTG-AAAAAACAAAATGACGAGGTGCATGGGGTTGAAGGACTCCATG-CCCTCGA-CTCCTGCGGCCGCGGGTGCCTTAATCGGTTCCACGGCTT-CGGGC-AACTAAGAACACCGGCGCGGAAAGCGCCA-AGGAACTCAAACAAGAGAAGCACTGTCCCGTGGTACCCGTTAGCGGGCTGCTGCGGGA--AGTTGTGCCATC-TTTAACAA--TAC-AAAAACGACTCTCGGCAACGGATATCTCGGCTCTCGCATCGATGAAGAACGTAGCGAAATGCGATACTTGGTGTGAATTGCAGAATCCCGTGAACCAT-CGAGTCTTTGAACGCAAGTTGCGCCCGAAGCCAT…
	Ludwigia_palustris_3 TGCACAGCAGAGCGACCCGAGAACACGTG-AAAAAACAAAATGACGAGGTGCATGGGGTTGAAGGACTCCATG-CCCTCGA-CTCCTGCGGCCGCGGGTGCCTTAATCGGTTCCACGGCTT-CGGGC-AACTAAGAACACCGGCGCGGAAAGCGCCA-AGGAACTCAAACAAGAGAAGCACTGTCCCGTGGTACCCGTAAGCGGGCTGCTGCGGGA--AGTTGTGCCATC-TTTAACAA--TAC-AAAAACGACTCTCGGCAACGGATATCTCGGCTCTCGCATCGATGAAGAACGTAGCGAAATGCGATACTTGGTGTGAATTGCAGAATCCCGTGAACCAT-CGAGTCTTTGAACGCAAGTTGCGCCCGAAGCCAT…
	Ludwigia_palustris_4 TGCACAGCAGAGCGACCCGAGAACACGTG-AAAAAACAAAATGACGAGGTGCATGGGGTTGAAGGACTCCATG-CCCTCGA-CTCCTGCGGCCGCGGGTGCCTTAATCGGTTCCACGGCTT-CGGGC-AACTAAGAACACCGGCGCGGAAAGCGCCA-AGGAACTCAAACAAGAGAAGCACTGTCCCGTGGTACCCGTTAGCGGGCTGCTGCGGGA--AGTTGTGCCATC-TTTAACAA--TAC-AAAAACGACTCTCGGCAACGGATATCTCGGCTCTCGCATCGATGAAGAACGTAGCGAAATGCGATACTTGGTGTGAATTGCAGAATCCCGTGAACCAT-CGAGTCTTTGAACGCAAGTTGCGCCCGAAGCCAT…
	Ludwigia_palustris_5 TGCACAGCAGAGCGACCCGAGAACACGTG-AAAAAACAAAATGACGAGGTGCATGGGGTTGAAGGACTCCATG-CCCTCGA-CTCCTGCGGCCGCGGGTGCCTTAATCGGTTCCACGGCTT-CGGGC-AACTAAGAACACCGGCGCGGAAAGCGCCA-AGGAACTCAAACAAGAGAAGCACTGTCCCGTGGTACCCGTAAGCGGGCTGCTGCGGGA--AGTTGTGCCATC-TTTAACAA--TAC-AAAAACGACTCTCGGCAACGGATATCTCGGCTCTCGCATCGATGAAGAACGTAGCGAAATGCGATACTTGGTGTGAATTGCAGAATCCCGTGAACCAT-CGAGTCTTTGAACGCAAGTTGCGCCCGAAGCCAT…
	Ludwigia_palustris_5 TGCACAGCAGAGCGACCCGAGAACACGTG-AAAAAACAAAATGACGAGGTGCATGGGGTTGAAGGACTCCATG-CCCTCGA-CTCCTGCGGCCGCGGGTGCCTTAATCGGTTCCACGGCTT-CGGGC-AACTAAGAACACCGGCGCGGAAAGCGCCA-AGGAACTCAAACAAGAGAAGCACTGTCCCGTGGTACCCGTAAGCGGGCTGCTGCGGGA--AGTTGTGCCATC-TTTAACAA--TAC-AAAAACGACTCTCGGCAACGGATATCTCGGCTCTCGCATCGATGAAGAACGTAGCGAAATGCGATACTTGGTGTGAATTGCAGAATCCCGTGAACCAT-CGAGTCTTTGAACGCAAGTTGCGCCCGAAGCCAT…
	Ludwigia_pilosa_5 TGCACAGCAGAGCGACCCGAGAACACGTG-AAAAAACAAAATGACGAGGTGCACGGGGTTGAAGGACTCCGTG-CCCTCGA-CTCCTGCGGCCGCGGGTGCCTTAATCGGGTCCACGGCTT-CGGGC-AACTAAGAACACCGGCGCGGAAAGCGCCA-AGGAACTCGAACAAGAGAAGCACTGTCCCGCAGTTCCCGTAAGCGGGCTGCTGCGGGA--AGTTGTGCCATC-TTTAACAATGTAC-AAAAACGACTCTCGGCAACGGATATCTCGGCTCTCGCATCGATGAAGAACGTAGCGAAATGCGATACTTGGTGTGAATTGCAGAATCCCGTGAACCAT-CGAGTCTTTGAACGCAAGTTGCGCCCGAAGCCATCCG…
	Ludwigia_pilosa_2 TGCACAGCAGAGCGACCCGAGAACACGTG-AAAAAACAAAATGACGAGGTGCACGGGGTTGAAGGACTCCGTG-CCCTCGA-CTCCTGCGGCCGCGGGTGCCTTAATCGGGTCCACGGCTT-CGGGC-AACTAAGAACACCGGCGCGGAAAGCGCCA-AGGAACTCGAACAAGAGAAGCACTGTCCCGCAGTACCCGTAAGCGGGCTGCTGCGGGA--AGTTGTGCCATC-TTTAACAATGTAC-AAAAACGACTCTCGGCAACGGATATCTCGGCTCTCGCATCGATGAAGAACGTAGCGAAATGCGATACTTGGTGTGAATTGCAGAATCCCGTGAACCAT-CGAGTCTTTGAACGCAAGTTGCGCCCGAAGCCATCCG…
	Ludwigia_pilosa_3 TGCACAGCAGAGCGACCCGAGAACACGTG-AAAAAACAAAATGACGAGGTGCACGGGGTTGAAGGACTCCGTG-CCCTCGA-CTCCTGCGGCCGCGGGTGCCTTAATCGGGTCCACGGCTT-CGGGC-AACTAAGAACACCGGCGCGGAAAGCGCCA-AGGAACTCGAACAAGAGAAGCACTGTCCCGCAGTTCCCGTAAGCGGGCTGCTGCGGGA--AGTTGTGCCATC-TTTAACAATGTAC-AAAAACGACTCTCGGCAACGGATATCTCGGCTCTCGCATCGATGAAGAACGTAGCGAAATGCGATACTTGGTGTGAATTGCAGAATCCCGTGAACCAT-CGAGTCTTTGAACGCAAGTTGCGCCCGAAGCCATCCG…
	Ludwigia_pilosa_4 TGCACAGCAGAGCGACCCGAGAACACGTG-AAAAAACAAAATGACGAGGTGCATGGGGTTGAAGGACTTCATG-CCCTCGA-CTCCTGCGGCCGCGGGTGCCTTAATCGGGTCCACGGCTT-CGGGC-AACTAAGAACACCGGCGCGGAAAGCGCCA-AGGAACTCGAACAAGAGAAGCACTGTCCCGTGGTACCCGTAAGCGGGCTGCTGCGGGA--AGTTGTGCCATC-TTTAACAA--TAC-AAAAACGACTCTCGGCAACGGATATCTCGGCTCTCGCATCGATGAAGAACGTAGCGAAATGCGATACTTGGTGTGAATTGCAGAATCCCGTGAACCAT-CGAGTCTTTGAACGCAAGTTGCGCCCGAAGCCATCCG…
	Ludwigia_polycarpa_2 TGCACAGCAGAGCGACCCGAGAACACGTG-AAAAAACAAAATGACGAGGTGCATGGGGTTGAAGGACTCCATG-CCCTCGA-CTCCTGCGGCCGCGGGTGCCTTAATCGGGTCCACGGCTT-CGGGC-AACTAAGAACACCGGCGCGGAAAGCGCCA-AGGAACTCAAACAAGAGAAGCACTGTCCCGTGGTACCCGTAAGCGGGCTTCTGCGGGA--AGTTGTGCCATC-TTTAACAA--TAC-AAAAACGACTCTCGGCAACGGATATCTCGGCTCTCGCATCGATGAAGAACGTAGCGAAATGCGATACTTGGTGTGAATTGCAGAATCCCGTGAACCAT-CGAGTCTTTGAACGCAAGTTGCGCCCGAAGCCAT…
	Ludwigia_polycarpa_4 TGCACAGCAGAGCGACCCGAGAACACGTG-AAAAAACAAAATGACGAGGTGCATGGGGTTGAAGGACTCCATG-CCCTCGA-CTCCTGCGGCCGCGGGTGCCTTAATCGGGTCCACGGCTT-CGGGC-AACTAAGAACACCGGCGCGGAAAGCGCCA-AGGAACTCAAACAAGAGAAGCACTGTCCCGTGGTACCCGTAAGCGGGCTTCTGCGGGA--AGTTGTGCCATC-TTTAACAA--TAC-AAAAACGACTCTCGGCAACGGATATCTCGGCTCTCGCATCGATGAAGAACGTAGCGAAATGCGATACTTGGTGTGAATTGCAGAATCCCGTGAACCAT-CGAGTCTTTGAACGCAAGTTGCGCCCGAAGCCAT…
	Ludwigia_polycarpa_1 TGCACAGCAGAGCGACCCGAGAACACGTG-AAAAAACAAAATGACGAGGTGCATGGGGTTGAAGGACTCCATG-CCCTCGA-CTCCTGCGGCCGCGGGTGCCTTAATCGGGTCCACGGCTT-CGGGC-AACTAAGAACACCGGCGCGGAAAGCGCCA-AGGAACTCAAACAAGAGAAGCACTGTCCCGTGGTACCCGTAAGCGGGCTTCTGCGGGA--AGTTGTGCCATC-TTTAACAA--TAC-AAAAACGACTCTCGGCAACGGATATCTCGGCTCTCGCATCGATGAAGAACGTAGCGAAATGCGATACTTGGTGTGAATTGCAGAATCCCGTGAACCAT-CGAGTCTTTGAACGCAAGTTGCGCCCGAAGCCAT…
	Ludwigia_polycarpa_3 TGCACAGCAGAGCGACCCGAGAACACGTG-AAAAAACAAAATGACGAGGTGCATGGGGTTGAAGGACTCCATG-CCCTCGA-CTCCTGCGGCCGCGGGTGCCTTAATCGGGTCCACGGCTT-CGGGC-AACTAAGAACACCGGCGCGGAAAGCGCCA-AGGAACTCAAACAAGAGAAGCACTGTCCCGTGGTACCCGTAAGCGGGCTTCTGCGGGA--AGTTGTGCCATC-TTTAACAA--TAC-AAAAACGACTCTCGGCAACGGATATCTCGGCTCTCGCATCGATGAAGAACGTAGCGAAATGCGATACTTGGTGTGAATTGCAGAATCCCGTGAACCAT-CGAGTCTTTGAACGCAAGTTGCGCCCGAAGCCAT…
	Ludwigia_ravenii_1 TGCACAGCAGAGCGACCCGAGAACACGTG-AAAAAACAAAATGACGAGGAGCATGGGGTTGAAGGACTCCGTG-CCCTCGA-CTCCTGCGGCCGCGGGTGCCTTAACCGGGTCCACGGCTT-CGGGC-AACTAAGAACACCGGCGCGGAAAGCGCCA-AGGAACTCGAACAAGAGAAGCACTGTCCCGCAGTACCCGTAAGCGGGCTGCTGCGGGA--AGTTGTGCCATC-TTTAACAA--TAC-AAAAACGACTCTCGGCAACGGATATCTCGGCTCTCGCATCGATGAAGAACGTAGCGAAATGCGATACTTGGTGTGAATTGCAGAATCCCGTGAACCAT-CGAGTCTTTGAACGCAAGTTGCGCCCGAAGCCATCC…
	Ludwigia_ravenii_2 TGCACAGCAGAGCGACCCGAGAACACGTG-AAAAAACAAAATGACGAGGAGCATGGGGTTGAAGGACTCCGTG-CCCTCGA-CTCCTGCGGCCGCGGGTGCCTTAACCGGGTCCACGGCTT-CGGGC-AACTAAGAACACCGGCGCGGAAAGCGCCA-AGGAACTCGAACAAGAGAAGCACTGTCCCGCAGTACCCGTAAGCGGGCTGCTGCGGGA--AGTTGTGCCATC-TTTAACAA--TAC-AAAAACGACTCTCGGCAACGGATATCTCGGCTCTCGCATCGATGAAGAACGTAGCGAAATGCGATACTTGGTGTGAATTGCAGAATCCCGTGAACCAT-CGAGTCTTTGAACGCAAGTTGCGCCCGAAGCCATCC…
	Ludwigia_repens_1 TGCACAGCAGAGCGACCCGAGAACACGTG-AAAAAACAAAATGACGAGGTGCATGGGGTTGAACGACTCCATG-CCCTCGA-CTCCCGCGGCCGCGGGTGCCTTAATCGGGCCCACGGCTT-CGGGC-AACTAAGAACACCGGCGCGGAAAGCGCCA-AGGAACTCGAACAAGAGAAGCACTGTCCCGCAGTACCCGTAAGCGGGCTGCTGCGTGG--AGTTGTGCCATC-TTTAACAA--TAC-AAAAACGACTCTCGGCAACGGATATCTCGGCTCTCGCATCGATGAAGAACGTAGCGAAATGCGATACTTGGTGTGAATTGCAGAATCCCGTGAACCAT-CGAGTCTTTGAACGCAAGTTGCGCCCGAAGCCATCCG…
	Ludwigia_repens_2 TGCACAGCAGAGCGACCCGAGAACACGTG-AAAAAACAAAATGACGAGGTGCATGGGGTTGAACGACTCCATG-CCCTCGA-CTCCCGCGGCCGCGGGTGCCTTAATCGGGCCCACGGCTT-CGGGC-AACTAAGAACACCGGCGCGGAAAGCGCCA-AGGAACTCGAACAAGAGAAGCACTGTCCCGCAGTACCCGTAAGCGGGCTGCTGCGTGG--AGTTGTGCCATC-TTTAACAA--TAC-AAAAACGACTCTCGGCAACGGATATCTCGGCTCTCGCATCGATGAAGAACGTAGCGAAATGCGATACTTGGTGTGAATTGCAGAATCCCGTGAACCAT-CGAGTCTTTGAACGCAAGTTGCGCCCGAAGCCATCCG…
	Ludwigia_repens_3 TGCACAGCAGAGCGACCCGAGAACACGTG-AAAAAACAAAATGACGAGGTGCATGGGGTTGAACGACTCCATG-CCCTCGA-CTCCCGCGGCCGCGGGTGCCTTAATCGGGCCCACGGCTT-CGGGC-AACTAAGAACACCGGCGCGGAAAGCGCCA-AGGAACTCGAACAAGAGAAGCACTGTCCTGCAGTACCCGTAAGCGGGCTGCTGCGTGG--AGTTGTGCCATC-TTTAACAA--TAC-AAAAACGACTCTCGGCAACGGATATCTCGGCTCTCGCATCGATGAAGAACGTAGCGAAATGCGATACTTGGTGTGAATTGCAGAATCCCGTGAACCAT-CGAGTCTTTGAACGCAAGTTGCGCCCGAAGCCATCCG…
	Ludwigia_repens_4 TGCACAGCAGAGCGACCCGAGAACACGTG-AAAAAACAAAATGACGAGGTGCATGGGGTCGAAGGACTCCATG-CCCTCGA-CTCCCGCGGCCGCGGGTGCCTTAATCAGGCCCACGGCTT-CGGGC-AACTAAGAACACCGGCGCGGAAAGCGCCA-AGGAACTCGAACAAGAGAAGCACTGTCCCGCAGTACCCGTAAGTGGGCTGCTGCGTGA--AGTTGTGCCATC-TTTAACAA--TAC-AAAAACGACTCTCGGCAACGGATATCTCGGCTCTCGCATCGATGAAGAACGTAGCGAAATGCGATACTTGGTGTGAATTGCAGAATCCCGTGAACCAT-CGAGTCTTTGAACGCAAGTTGCGCCCGAAGCCATCCG…
	Ludwigia_repens_5 TGCACAGCAGAGCGACCCGAGAACACGTG-AAAAAACAAAATGACGAGGTGCATGGGGTTGAAGGACTCCATG-CCCTCGA-CTCCTGCGGCCGCGGGTGCCTTAATCGGGCCCACGGCTT-CGGGC-AACTAAGAACACCGGCGCGGAAAGCGCCA-AGGAACTCGAACAAGAGAAGCACTGTCCCGCGGTACCCGTAAGCGGGCTGCTGCGTGG--AGTTGTGCCATC-TTTAACAA--TAC-AAAAACGACTCTCGGCAACGGATATCTCGGCTCTCGCATCGATGAAGAACGTAGCGAAATGCGATACTTGGTGTGAATTGCAGAATCCCGTGAACCAT-CGAGTCTTTGAACGCAAGTTGCGCCCGAAGCCATCCG…
	Ludwigia_repens_6 TGCACAGCAGAGCGACCCGAGAACACGTG-AAAAAACAAAATGACGAGGTGCATGGGGTTGAACGACTCCATG-CCCTCGA-CTCCCGCGGCCGCGGGTGCCTTAATCGGGCCCACGGCTT-CGGGC-AACTAAGAACACCGGCGCGGAAAGCGCCA-AGGAACTCGAACAAGAGAAGCACTGTCCCGCAGTACCCGTAAGCGGGCTGCTGCGTGG--AGTTGTGCCATC-TTTAACAA--TAC-AAAAACGACTCTCGGCAACGGATATCTCGGCTCTCGCATCGATGAAGAACGTAGCGAAATGCGATACTTGGTGTGAATTGCAGAATCCCGTGAACCAT-CGAGTCTTTGAACGCAAGTTGCGCCCGAAGCCATCCG…
	Ludwigia_repens_7 TGCACAGCAGAGCGACCCGAGAACACGTG-AAAAAACAAAATGACGAGGTGCATGGGGTTGAACGACTCCATG-CCCTCGA-CTCCCGCGGCCGCGGGTGCCTTAATCGGGCCCACGGCTT-CGGGC-AACTAAGAACACCGGCGCGGAAAGCGCCA-AGGAACTCGAACAAGAGAAGCACTGTCCCGCAGTACCCGTAAGCGGGCTGCTGCGTGG--AGTTGTGCCATC-TTTAACAA--TAC-AAAAACGACTCTCGGCAACGGATATCTCGGCTCTCGCATCGATGAAGAACGTAGCGAAATGCGATACTTGGTGTGAATTGCAGAATCCCGTGAACCAT-CGAGTCTTTGAACGCAAGTTGCGCCCGAAGCCATCCG…
	Ludwigia_repens_8 TGCACAGCAGAGCGACCCGAGAACACGTG-AAAAAACAAAATGACGAGGTGCATGGGGTTGAACGACTCCATG-CCCTCGA-CTCCCGCGGCCGCGGGTGCCTTAATCGGGCCCACGGCTT-CGGGC-AACTAAGAACACCGGCGCGGAAAGCGCCA-AGGAACTCGAACAAGAGAAGCACTGTCCCGCAGTACCCGTAAGCGGGCTGCTGCGTGG--AGTTGTGCCATC-TTTAACAA--TAC-AAAAACGACTCTCGGCAACGGATATCTCGGCTCTCGCATCGATGAAGAACGTAGCGAAATGCGATACTTGGTGTGAATTGCAGAATCCCGTGAACCAT-CGAGTCTTTGAACGCAAGTTGCGCCCGAAGCCATCCG…
	Ludwigia_repens_9 TGCACAGCAGAGCGACCCGAGAACACGTG-AAAAAACAAAATGACGAGGTGCATGGGGTTGAACGACTCCATG-CCCTCGA-CTCCCGCGGCCGCGGGTGCCTTAATCGGGCCCACGGCTT-CGGGC-AACTAAGAACACCGGCGCGGAAAGCGCCA-AGGAACTCGAACAAGAGAAGCACTGTCCCGCAGTACCCGTAAGCGGGCTGCTGCGTGG--AGTTGTGCCATC-TTTAACAA--TAC-AAAAACGACTCTCGGCAACGGATATCTCGGCTCTCGCATCGATGAAGAACGTAGCGAAATGCGATACTTGGTGTGAATTGCAGAATCCCGTGAACCAT-CGAGTCTTTGAACGCAAGTTGCGCCCGAAGCCATCCG…
	Ludwigia_microcarpa_4 TGCACAGCAGAGCGACCCGAGAACACGTG-AAAAATCAAAATGACGAGGTGCACGGGGTTGAAGGACTCCATG-CCCTCGA-CTCCTGCGGCCGCGGGTGCCCTAATCAGGTCCGCGGCTT-CGGGC-AACTAAGAACACCGGCGCGGAAAGCGCCA-AGGAACTCGAACAAGAGAAGCACTGTCCCGTTGTACCCGTAAGCGGGCTGCGGCGGGA--AGTTGTGCCATC-TTTAACAA--TAC-AAAAACGACTCTCGGCAACGGATATCTCGGCTCTCGCATCGATGAAGAACGTAGCGAAATGCGATACTTGGTGTGAATTGCAGAATCCCGTGAACCAT-CGAGTCTTTGAACGCAAGTTGCGCCCAAAGCCA…
	Ludwigia_simpsonii_3 TGCACAGCAGAGCGACCCGAGAACACGTG-AAAAAACAAAATGACGAGGTGCATGGGGTTGAAGGACTTCATG-CCCTCGA-CTCCTGCGGCCGCGGGTGCCTTAATCGGGTCCACGGCTT-CGGGC-AACTAAGAACACCGGCGCGGAAAGCGCCA-AGGAACTCAAACAAGAGAAGCACTGTCCCGTAGTACCCGTAAGTGGGCTGCTGCGGGA--AGTTGTGCCATC-TTTAACAA--TAC-AAAAACGACTCTCGGCAACGGATATCTCGGCTCTCGCATCGATGAAGAACGTAGCGAAATGCGATACTTGGTGTGAATTGCAGAATCCCGTGAACCAT-CGAGTCTTTGAACGCAAGTTGCGCCCGAAGCCAT…
	Ludwigia_simpsonii_1 TGCACAGCAGAGCGACCCGAGAACACGTG-AAAAATCAAAATGACGAGGTGCACGGGGTTGAAGGACTCCATG-CCCTCGA-CTCCTGCGGCCGCGGGTGCCCTAATCAGGTCCGCGGCTT-CGGGC-AACTAAGAACACCGGCGCGGAAAGCGCCA-AGGAACTCGAACAAGAGAAGCACTGTCCCGTTGTACCCGTAAGCGGGCTGCGGCGGGA--AGTTGTGCCATC-TTTAACAA--TAC-AAAAACGACTCTCGGCAACGGATATCTCGGCTCTCGCATCGATGAAGAACGTAGCGAAATGCGATACTTGGTGTGAATTGCAGAATCCCGTGAACCAT-CGAGTCTTTGAACGCAAGTTGCGCCCAAAGCCAT…
	Ludwigia_simpsonii_2 TGCACAGCAGAGCGACCCGAGAACACGTG-AAAAAACAAAATGACGAGGTGCATGGGGTTGAAGGACTTCATG-CCCTCGA-CTCCTGCGGCCGCGGGTGCCTTAATCGGGTCCACGGCTT-CGGGC-AACTAAGAACACCGGCGCGGAAAGCGCCA-AGGAACTCAAACAAGAGAAGCACTGTCCCGTAGTACCCGTAAGTGGGCTGCTGCGGGA--AGTTGTGCCATC-TTTAACAA--TAC-AAAAACGACTCTCGGCAACGGATATCTCGGCTCTCGCATCGATGAAGAACGTAGCGAAATGCGATACTTGGTGTGAATTGCAGAATCCCGTGAACCAT-CGAGTCTTTGAACGCAAGTTGCGCCCGAAGCCAT…
	Ludwigia_spathulata_1 TGCACAGCAGAGCGACCCGAGAACACGTG-AAAAAACAAAATGACGAGGTGCATGGGGTTGAAGGACTCCATG-CCCTCGA-CTCCTGCGGCCGCAGGTGCCTTAATCGGTTCCACGGCTT-CGGGC-AACTAAGAACACCGGCGCGGAAAGCGCCA-AGGAACTCAAACAAGAGAAGCACTGTCCCGTGGTACCCGTAAGCGGGCTGCTGCGGGA--AGTTGTGCCATC-TTTAACAA--TAC-AAAAACGACTCTCGGCAACGGATATCTCGGCTCTCGCATCGATGAAGAACGTAGCGAAATGCGATACTTGGTGTGAATTGCAGAATCCCGTGAACCAT-CGAGTCTTTGAACGCAAGTTGCGCCCGAAGCCA…
	Ludwigia_spathulata_2 TGCACAGCAGAGCGACCCGAGAACACGTG-AAAAAACAAAATGACGAGGTGCATGGGGTTGAAGGACTCCATG-CCCTCGA-CTCCTGCGGCCGCAGGTGCCTTAATCGGTTCCACGGCTT-CGGGC-AACTAAGAACACCGGCGCGGAAAGCGCCA-AGGAACTCAAACAAGAGAAGCACTGTCCCGTGGTACCCGTAAGCGGGCTGCTGCGGGA--AGTTGTGCCATC-TTTAACAA--TAC-AAAAACGACTCTCGGCAACGGATATCTCGGCTCTCGCATCGATGAAGAACGTAGCGAAATGCGATACTTGGTGTGAATTGCAGAATCCCGTGAACCAT-CGAGTCTTTGAACGCAAGTTGCGCCCGAAGCCA…
	Ludwigia_sphaerocarpa_3 TGCACAGCAGAGCGACCCGAGAACACGTG-AAAAAACAAAATGACGAGGTGCATGGGGTTGAAAGACTCCATG-CCCTCGA-CTCCTGCGGCCGCGGGTCCCTTAATCGGGTCCACGGCTT-CGGGC-AACTAAGAACACCGGCGCGGAAAGCGCCA-AGGAACTCGAACAAGAGAAGCACTGTCCCGTGGTACCCGTAAGCGGGCTGCTGCGGGA--AGTTGTGCCATC-TTTAACAA--TAC-AAAAACGACTCTCGGCAACGGATATCTCGGCTCTCGCATCGATGAAGAACGTAGCGAAATGCGATACTTGGTGTGAATTGCAGAATCCCGTGAACCAT-CGAGTCTTTGAACGCAAGTTGCGCCCGAAGC…
	Ludwigia_sphaerocarpa_2 TGCACAGCAGAGCGACCCGAGAACACGTG-AAAAAACAAAATGACGAGGTGCATGGGGTTGAAAGACTCCATG-CCCTCGA-CTCCTGCGGCCGCGGGTCCCTTAATCGGGTCCACGGCTT-CGGGC-AACTAAGAACACCGGCGCGGAAAGCGCCA-AGGAACTCGAACAAGAGAAGCACTGTCCCGTGGTACCCGTAAGCGGGCTGCTGCGGGA--AGTTGTGCCATC-TTTAACAA--TAC-AGAAACGACTCTCGGCAACGGATATCTCGGCTCTCGCATCGATGAAGAACGTAGCGAAATGCGATACTTGGTGTGAATTGCAGAATCCCGTGAACCAT-CGAGTCTTTGAACGCAAGTTGCGCCCGAAGC…
	Ludwigia_sphaerocarpa_1 TGCACAGCAGAGCGACCCGAGAACACGTG-AAAAAACAGAATGACGAGGTGCATGGGGTTGAAAGACTCCATG-CCCTCGA-CTCCTGCGGCCGCGGATCCCTTAATCGGGTCCACGGCTT-CGGGC-AACTAAGAACACCGGCGCGGAAAGCGCCA-AGGAACTCGAACAAGAGAAGCACTGTCCCGTGGTACCCGTAAGCGGGCTGCTGCGGGA--AGTTGTGCCATC-TTTAACAA--TAC-AAAAACGACTCTCGGCAACGGATATCTCGGCTCTCGCATCGATGAAGAACGTAGCGAAATGCGATACTTGGTGTGAATTGCAGAATCCCGTGAACCAT-CGAGTCTTTGAACGCAAGTTGCGCCCGAAGC…
	Ludwigia_sphaerocarpa_5 TGCACAGCAGAGCGACCCGAGAACACGTG-AAAAAACAAAATGACGAGGTGCATGGGGTTGAAGGACTCCATG-CCCTCGA-CTCCTGCGGCCGCGGGTCCCTTAATCGGGTCCACGGCTT-CGGGC-AACTAAGAACACCGGCGCGGAAAGCGCCA-AGGAACTCGAACAAGAGAAGCACTGTCCCGTGGTACCCGTAAGCGGGCTGCTGCGGGA--AGTTGTGCCATC-TTTAACAA--TAC-AAAAACGACTCTCGGCAACGGATATCTCGGCTCTCGCATCGATGAAGAACGTAGCGAAATGCGATACTTGGTGTGAATTGCAGAATCCCGTGAACCAT-CGAGTCTTTGAACGCAAGTTGCGCCCGAAGC…
	Ludwigia_sphaerocarpa_4 TGCACAGCAGAGCGACCCGAGAACACGTG-AAAAAACAAAATGACGAGGTGCATGGGGTTGAAGGACTTCATG-CCCTCGA-CTCCTGCGGCCGCGGGTGCCTTAATCGGGTCCACGGCTT-CGGGC-AACTAAGAACACCGGCGCGGAAAGCGCCA-AGGAACTCAAACAAGAGAAGCACTGTCCCGTAGTACCCGTAAGTGGGCTGCTGCGGGA--AGTTGTGCCATC-TTTAACAA--TAC-AAAAACGACTCTCGGCAACGGATATCTCGGCTCTCGCATCGATGAAGAACGTAGCGAAATGCGATACTTGGTGTGAATTGCAGAATCCCGTGAACCAT-CGAGTCTTTGAACGCAAGTTGCGCCCGAAGC…
	Ludwigia_suffruticosa_3 TGCACAGCAGAGCGACCCGAGAACACGTG-AAAAAACAAAACGACGAGGTGCACGGGGTTGAAGGACTCCGTG-CCCTCGA-CTCCTGCGGCCGCGGGTGCCTTAATCGGTTCCACGGCTT-CGGGC-AACTAAGAACACCGGCGCGGAAAGCGCCA-AGGAACTCGAACAAGAGAAGCACCGTCCCGCAGTACCCGTAAGCGGGCTGCTGCGGGA--AGTTGTGCCATC-TTTAACAA--TAC-AAAAACGACTCTCGGCAACGGATATCTCGGCTCTCGCATCGATGAAGAACGTAGCGAAATGCGATACTTGGTGTGAATTGCAGAATCCCGTGAACCAT-CGAGTCTTTGAACGCAAGTTGCGCCCGAAGC…
	Ludwigia_suffruticosa_4 TGCACAGCAGAGCGACCCGAGAACACGTG-AAAAAACAAAACGACGAGGTGCACGGGGTTGAAGGACTCCGTG-CCCTCGA-CTCCTGCGGCCGCGGGTGCCTTAATCGGTTCCACGGCTT-CGGGC-AACTAAGAACACCGGCGCGGAAAGCGCCA-AGGAACTCGAACAAGAGAAGCACCGTCCCGCAGTACCCGTAAGCGGGCTGCTGCGGGA--AGTTGTGCCATC-TTTAACAA--TAC-AAAAACGACTCTCGGCAACGGATATCTCGGCTCTCGCATCGATGAAGAACGTAGCGAAATGCGATACTTGGTGTGAATTGCAGAATCCCGTGAACCAT-CGAGTCTTTGAACGCAAGTTGCGCCCGAAGC…
	Ludwigia_suffruticosa_2 TGCACAGCAGAGCGACCCGAGAACACGTG-AAAAAACAAAACGACGAGGTGCACGGGGTTGAAGGACTCCGTG-CCCTCGA-CTCCTGCGGCCGCGGGTGCCTTAATCGGTTCCACGGCTT-CGGGC-AACTAAGAACACCGGCGCGGAAAGCGCCA-AGGAACTCGAACAAGAGAAGCACCGTCCCGCAGTACCCGTAAGCGGGCTGCTGCGGGA--AGTTGTGCCATC-TTTAACAA--TAC-AAAAACGACTCTCGGCAACGGATATCTCGGCTCTCGCATCGATGAAGAACGTAGCGAAATGCGATACTTGGTGTGAATTGCAGAATCCCGTGAACCAT-CGAGTCTTTGAACGCAAGTTGCGCCCGAAGC…
	Ludwigia_suffruticosa_1 TGCACAGCAGAGCGACCCGAGAACACGTG-AAAAAACAAAACGACGAGGTGCACGGGGTTGAAGGACTCCGTG-CCCTCGA-CTCCTGCGGCCGCGGGTGCCTTAATCGGTTCCACGGCTT-CGGGC-AACTAAGAACACCGGCGCGGAAAGCGCCA-AGGAACTCGAACAAGAGAAGCACCGTCCCGCAGTACCCGTAAGCGGGCTGCTGCGGGA--AGTTGTGCCATC-TTTAACAA--TAC-AAAAACGACTCTCGGCAACGGATATCTCGGCTCTCGCATCGATGAAGAACGTAGCGAAATGCGATACTTGGTGTGAATTGCAGAATCCCGTGAACCAT-CGAGTCTTTGAACGCAAGTTGCGCCCGAAGC…
	Ludwigia_suffruticosa_5 TGCACAGCAGAGCGACCCGAGAACACGTG-AAAAAACAAAATGACGAGGTGCATGGGGTTGAAGGACTCCATG-CCCTCGA-CTCCTGCGGCCGCGGGTCCCTTAATCGGGTCCACGGCTT-CGGGC-AACTAAGAACACCGGCGCGGAAAGCGCCA-AGGAACTCGAACAAGAGAAGCACTGTCCCGTGGTACCCGTAAGCGGGCTGCTGCGGGA--AGTTGTGCCATC-TTTAACAA--TAC-AAAAACGACTCTCGGCAACGGATATCTCGGCTCTCGCATCGATGAAGAACGTAGCGAAATGCGATACTTGGTGTGAATTGCAGAATCCCGTGAACCAT-CGAGTCTTTGAACGCAAGTTGCGCCCGAAGC…
	Ludwigia_virgata TGCACAGCAGAGCGACCAGAGAACACGTG-AAAAAACAAAATGAAGGGGCGCACGGGGTTGAAAGACTCCATG-CCCTCGACCCCCCGCGGCCGCGGGTGCCTTAATCGGGCCTGCGGCTG-CGGGC-AACTAAGAACACCGGCGCGGAAAGCGCCA-AGGAACTCGAACAAGAGAAGCACTGTCCCGTCGTACCCGTAAGCGGGCTGCTGCGGGA--ATTTGTGCCATC-TTTTACCA--TAC-AAAAACGACTCTCGGCAACGGATATCTCGGCTCTCGCATCGATGAAGAACGTAGCGAAATGCGATACTTGGTGTGAATTGCAGAATCCCGTGAACCAT-CGAGTCTTTGAACGCAAGTTGCGCCCAAAGCCATCCGG…
	Ludwigia_x_taiwanensis TGCACAGCAGAGCGACTCGAGAACACGTG-ACAAAATAAAATAACGAGGTGCACGGGGC-GAG---CTCCATG-CCCTCGT-CTCCTGTAGCCGCGGGTGCCTTAATCGGATCCACGACCT-CAGGC-AACTACAAACACCGGCGCGGGAAGCGCCA-AGGAACTAAAACAAGAGGAGCACGGTCCCGTCGTACCCATAAGCGGGCTACTGCGGGA--AGTTGTGCCATC-TTTTACGA--TATCAAAAATGACTCTCGGCAACGGATATCTCGGCTCTCGCATCGATGAAGAACGTAGCGAAATGCGATACTTGGTGTGAATTGCAGAATCCCGTGAACCAT-CGAGTCTTTGAACGCAAGTTGCGCCCGAAGCC…
;
END;
begin trees;
	tree ML = [&R] [&branchAttributeNames={"Bootstrap Support %"}](((((Ludwigia_alata_9:0.000001,Ludwigia_alata_8:0.000001)[&"Bootstrap Support %"=69]:0.0016397659072495353,(Ludwigia_alata_6:0.0019221148399232166,Ludwigia_alata_7:0.000001)[&"Bootstrap Support %"=48]:0.000001)[&"Bootstrap Support %"=82]:0.0019701584523233295,(((((Ludwigia_pilosa_3:0.000001,Ludwigia_pilosa_5:0.000001)[&"Bootstrap Suppo…
	tree = [&U] (Ludwigia_alata_1[&prob=1.0,prob_stddev=0.0,prob_range={1.0,1.0},prob(percent)="100",prob+-sd="100+-0",length_mean=0.0423901657,length_median=0.0296401177,length_95%HPD={1.53620702E-5,0.126483201}]:0.02964,Ludwigia_alata_2[&prob=1.0,prob_stddev=0.0,prob_range={1.0,1.0},prob(percent)="100",prob+-sd="100+-0",length_mean=0.0424565162,length_median=0.0297058088,length_95%HPD={2.87977242E-…
end;
