# Supplementary material for: New insights into polyploid evolution and dynamic nature of Ludwigia section Isnardia (Onagraceae)
Source: Bot Stud. 2023 Jun 3;64:14. doi: 10.1186/s40529-023-00387-8 (PMC10239408; doi:10.1186/s40529-023-00387-8)
Supplement: Supplementary file 3 — Additional file 3. Alignment, ML tree, and BI tree files of the atpB-rbcL region. [file 40529_2023_387_MOESM3_ESM.txt]

#NEXUS
BEGIN DATA;
	DIMENSIONS NTAX=83 NCHAR=850;
	FORMAT DATATYPE = DNA GAP = - MISSING = ?;
	MATRIX
	Ludwigia_alata_1 GTTTTTTTTTTCAAGTGTGGAAA-CTCCAGGAACCTGAAGTAGTAGG-ATTGATTCACGTAATAATAAAGGTG-AAATATGTTGAAATTTTTTGCGAAAATTATCGAATCCAAAAAAAATGTTCGATAGCAAGTTGATCGGTTAATTCAATAAGAAATGGT-AATTA-GCACTCGATTTTGTTGGTACCATCCAACCGAATCGAAATT-CCATTTTGTTTACTTACTTATTCTTATTCAATTT-CAATGAGTGAATTTTCAC-GTT-CAA-CCAACTCGTTTTCAAAA-TAT-CAAGTGGAT-GAATAAAAATCTTGAGCTTGAGAAAGTCGT-CCATTTGT-CTAT-CATTATAAACAATAACAT-CCATATT-ATCTATG…
	Ludwigia_alata_2 GTTTTTTTTTTCAAGTGTGGAAA-CTCCAGG-ACCTGAAGTAGTAGG-ATTGATTCTCATAATAATAAAAGTG-AAATATGTTGAAATTTTTTGCGAAAATTATCGAATCCAAAAAAAATGTTCGATAGCAAGTTGATCGGTTAATTCAATAAGAAATGGT-AATTA-GCACTCGATTTTGTTGGTACCATCCAACCGAATCGAAATT-CCATTTTGTTTACTTACTTATTCTTATTCAATTT-CAATGAGTGAATTTTCAC-GTT-CAA-CCAACTCGTTTTCAAAA-TAT-CAAGTGGAT-GAATAAAAATCTTGAGCTTGAGAAAGTCGT-CCATTTGT-CTAT-CATTATAAACAATAACAT-CCATATT-ATCTATG…
	Ludwigia_alata_3 GTTTTTTTTTTCAAGTGTGGAAA-CTCCAGGCACCTGAAGTAGTAGG-ATTGATTCTCATAATAATAAAAGTG-AAATATGTTGAAATTTTTTGCGAAAATTATCGAATCCAAAAAAAATGTTCGATAGCAAGTTGATCGGTTAATTCAATAAGAAATGGT-AATTA-GCACTCGATTTTGTTGGTACCATCCAACCGAATCGAAATT-CCATTTTGTTTACTTACTTATTCTTATTCAATTT-CAATGAGTGAATTTTCAC-GTT-CAA-CCAACTCGTTTTCAAAA-TAT-CAAGTGGAT-GAATAAAAATCTTGAGCTTGAGAAAGTCGT-CCATTTGT-CTAT-CATTATAAACAATAACAT-CCATATT-ATCTATG…
	Ludwigia_alata_4 GTTTTTTTTTTCAAGTGTGGAAA-CTCCAGGCACCTGAAGTAGTAGG-ATTGATTCTCATAATAATAAAAGTG-AAATATGTTGAAATTTTTTGCGAAAATTATCGAATCCAAAAAAAATGTTCGATAGCAAGTTGATCGGTTAATTCAATAAGAAATGGT-AATTA-GCACTCGATTTTGTTGGTACCATCCAACCGAATCGAAATT-CCATTTTGTTTACTTACTTATTCTTATTCAATTT-CAATGAGTGAATTTTCAC-GTT-CAA-CCAACTCGTTTTCAAAA-TAT-CAAGTGGAT-GAATAAAAATCTTGAGCTTGAGAAAGTCGT-CCATTTGT-CTAT-CATTATAAACAATAACAT-CCATATT-ATCTATG…
	Ludwigia_alata_5 GTTTTTTTTTTCAAGTGTGGAAA-CTCCAGG-ACCTGAAGTAGTAGG-ATTGATTCTCATAATAATAAAAGTG-AAATATGTTGAAATTTTTTGCGAAAATTATCGAATCCAAAAAAAATGTTCGATAGCAAGTTGATCGGTTAATTCAATAAGAAATGGT-AATTA-GCACTCGATTTTGTTGGTACCATCCAACCGAATCGAAATT-CCATTTTGTTTACTTACTTATTCTTATTCAATTT-CAATGAGTGAATTTTCAC-GTT-CAA-CCAACTCGTTTTCAAAA-TAT-CAAGTGGAT-GAATAAAAATCTTGAGCTTGAGAAAGTCGT-CCATTTGT-CTAT-CATTATAAACAATAACAT-CCATATT-ATCTATG…
	Ludwigia_arcuata_1 CTTTTTTTTTTCAAGTGTGGAAA-CTCCAGG-ACCTGAAGTAGTAGG-ATTGATTCTCATAATAATAAAAGTG-AAATATGTTGAAATTTTTTGCGAAAATTATCGAATCCAAAAAAAATGTTCGATAGCAAGTTGATCGGTTAATTCAATAAGAAATGGT-AATTA-GCACTCGATTTTGTTGGTACCATCCAACCGAATCGAAATT-CCATTTTGTTTACTTACTTATTCTTATTCAATTT-CAATGAGTGAATTTTCAC-GTT-CAA-CCAACTCGTTTTCAAAA-TAT-CAAGTGGAT-GAATAAAAATCTTGAGCTTGAGAAAGTCGT-CCATTTGT-CTAT-CATTATAAACAATAACAT-CCATATT-ATCTA…
	Ludwigia_arcuata_2 CTTTTTTTTTTCAAGTGTGGAAA-CTCCAGG-ACCTGAAGTAGTAGG-ATTGATTCTCATAATAATAAAAGTG-AAATATGTTGAAATTTTTTGCGAAAATTATCGAATCCAAAAAAAATGTTCGATAGCAAGTTGATCGGTTAATTCAATAAGAAATGGT-AATTA-GCACTCGATTTTGTTGGTACCATCCAACCGAATCGAAATT-CCATTTTGTTTACTTACTTATTCTTATTCAATTT-CAATGAGTGAATTTTCAC-GTT-CAA-CCAACTCGTTTTCAAAA-TAT-CAAGTGGAT-GAATAAAAATCTTGAGCTTGAGAAAGTCGT-CCATTTGT-CTAC-CATTATAAACAATAACAT-CCATATT-ATCTA…
	Ludwigia_arcuata_3 CTTTTTTTTTTCAAGTGTGGAAA-CTCCAGG-ACCTGAAGTAGTAGG-ATTGATTCTCATAATAATAAAAGTG-AAATATGTTGAAATTTTTTGCGAAAATTATCGAATCCAAAAAAAATGTTCGATAGCAAGTTGATCGGTTAATTCAATAAGAAATGGT-AATTA-GCACTCGATTTTGTTGGTACCATCCAACCGAATCGAAATT-CCATTTTGTTTACTTACTTATTCTTATTCAATTT-CAATGAGTGAATTTTCAC-GTT-CAA-CCAACTCGTTTTCAAAA-TAT-CAAGTGGAT-GAATAAAAATCTTGAGCTTGAGAAAGTCGT-CCATTTGT-CTAT-CATTATAAACAATAACAT-CCATATT-ATCTA…
	Ludwigia_brevipes_1 CTTTTTTTTTTCAAGTGTGGAAA-CTCCAGG-ACCTGAAGTAGTAGG-ATTGATTCTCATAATAATAAAAGTG-AAATATGTTGAAATTTTTTGCGAAAATTATCGAATCCAAAAAAAATGTTCGATAGCAAGTTGATCGGTTAATTCAATAAGAAATGGT-AATTA-GCACTCGATTTTGTTGGTACCATTCAACCGAATCGAAATT-CCATTTTGTTTACTTACTTATTCTTATTCAATTT-CAATGAGTGAATTTTCAC-GTT-CAA-CCAACTCGTTTTCAAAA-TAT-CAAGTGGAT-GAATAAAAATCTTGAGCTTGAGAAAGTCGT-CCATTTGT-CTAT-CATTATAAACAATAACAT-CCATATT-ATCT…
	Ludwigia_curtissii_4 GTTTTTTTTTTCAAGTGTGGAAA-CTCCAGGCACCTGAAGTAGTAGGGATTGATTCTCATAATAATAAAAGTG-AAATATGTTGAAATTTTTTGCGAAAATTATCGAATCCAAAAAAAATGTTCGATAGCAAGTTGATCGGTTAATTCAATAAGAAATGGT-AATTA-GCACTCGATTTTGTTGGTACCATCCAACCGAATCGAAATT-CCATTTTGTTTACTTACTTATTCTTATTCAATTT-CAATGAGTGAATTTTCAC-GTT-CAA-CCAACTCGTTTTCAAAA-TAT-CAAGTGGAT-GAATAAAAATCTTGAGCTTGAGAAAGTCGT-CCATTTGT-CTAT-CATTATAAACAATAACAT-CCATATT-ATC…
	Ludwigia_curtissii_5 GTTTTTTTTTTCAAGTGTGGAAA-CTCCAGGCACCTGAAGTAGTAGG-ATTGATTCTCATAATAATAAAAGTG-AAATATGTTGAAATTTTTTGCGAAAATTATCGAATCCAAAAAAAATGTTCGATAGCAAGTTGATCGGTTAATTCAATAAGAAATGGT-AATTA-GCACTCGATTTTGTTGGTACCATCCAACCGAATCGAAATT-CCATTTTGTTTACTTACTTATTCTTATTCAATTT-CAATGAGTGAATTTTCAC-GTT-CAA-CCAACTCGTTTTCAAAA-TAT-CAAGTGGAT-GAATAAAAATCTTGAGCTTGAGAAAGTCGT-CCATTTGT-CTAT-CATTATAAACAATAACAT-CCATATT-ATC…
	Ludwigia_curtissii_3 GTTTTTTTTTTCAAGTGTGGAAA-CTCCAGG-ACCTGAAGTAGTAGGGATTGATTCTCATAATAATAAAAGTG-AAATATGTTGAAATTTTTTGCGAAAATTATCGAATCCAAAAAAAATGTTCGATAGCAAGTTGATCGGTTAATTCAATAAGAAAGGGT-AATTA-GCACTCGATTTTGTTGGTACCATCCAACCGAATCGAAATT-CCATTTTGTTTACTTACTTATTCTTATTCAATTT-CAATGAGTGAATTTTCAC-GGT-CAA-CCAACTCGTTTTCAAAA-TAT-CAAGTGGAT-GAATAAAAATCTTGAGCTTGAGAAAGTCGT-CCATTTGT-CTAT-CATTATAAACAATAACAT-CCATATT-ATC…
	Ludwigia_curtissii_2 GTTTTTTTTTTCAAGTGTGGAAA-CTCCAGG-ACCTGAAGTAGTAGG-ATTGATTCTCATAATAATAAAAGTG-AAATATGTTGAAATTTTTTGCGAAAATTATCGAATCCAAAAAAAATGTTCGATAGCAAGTTGATCGGTTAATTCAATAAGAAATGGT-AATTA-GCACTCGATTTTGTTGGTACCATCCAACCGAATCGAAATT-CCATTTTGTTTACTTACTTATTCTTATTCAATTT-CAATGAGTGAATTTTCAC-GTT-CAA-CCAACTCGTTTTCAAAA-TAT-CAAGTGGAT-GAATAAAAATCTTGAGCTTGAGAAAGTCGT-CCATTTGT-CTAT-CATTATAAACAATAACAT-CCATATT-ATC…
	Ludwigia_curtissii_1 GTTTTTTTTTTCAAGTGTGGAAAACTCCAGG-ACCTGAAGTAGTAGG-ATTGATTCTCATAATAATAAAAGTG-AAATATGTTGAAATTTTTTGCGAAAATTATCGAATCCAAAAAAAATGTTCGATAGCAAGTTGATCGGTTAATTCAATAAGAAATGGT-AATTA-GCACTCGATTTTGTTGGTACCATCCAACCGAATCGAAATT-CCATTTTGTTTACTTACTTATTCTTATTCAATTT-CAATGAGTGAATTTTCAC-GTT-CAA-CCAACTCGTTTTCAAAA-TAT-CAAGTGGAT-GAATAAAAATCTTGAGCTTGAGAAAGTCGT-CCATTTGT-CTAT-CATTATAAACAATAACAT-CCATATT-ATC…
	Ludwigia_glandulosa_glandulosa_5 GTTTTTTTTTTCAAGTGTGGAAA-CTCCAGG-ACCTGAAGTAGTAGG-ATTGATTCTCATAATAATAAAAGTG-AAATATGTTGAAATTTTTTGCGAAAATTATCGAATCCAAAAAAAATGTTCGATAGCAAGTTGATCGGTTAATTCAATAAGAAATGGT-AATTA-GCACTCGATTTTGTTGGTACCATCCAACCGAATCGAAATT-CCATTTTGTTTACTTACTTATTCTTATTCAATTT-CAATGAGTGAATTTTCAC-GTT-CAACCCAACTCGTTTTCAAAA-TATCCAAGTGGAT-GAATAAAAATCTTGAGCTTGAGAAAGTCGT-CCATTTGT-CTAT-CATTATAAACAATAACAT…
	Ludwigia_glandulosa_glandulosa_4 GTTTTTTTTTTCAAGTGTGGAAA-CTCCAGGCACCTGAAGTAGTAGG-ATTGATTCTCATAATAATAAAAGTG-AAATATGTTGAAATTTTTTGCGAAAATTATCGAATCCAAAAAAAATGTTCGATAGCAAGTTGATCGGTTAATTCAATAAGAAATGGT-AATTA-GCACTCGATTTTGTTGGTACCATCCAACCGAATCGAAATT-CCATTTTGTTTACTTACTTATTCTTATTCAATTT-CAATGAGTGAATTTTCAC-GTT-CAA-CCAACTCGTTTTCAAAA-TAT-CAAGTGGAT-GAATAAAAATCTTGAGCTTGAGAAAGTCGT-CCATTTGT-CTAT-CATTATAAACAATAACAT…
	Ludwigia_glandulosa_glandulosa_1 GTTTTTTTTTTCAAGTGTGGAAA-CTCCAGGCACCTGAAGTAGTAGG-ATTGATTCTCATAATAATAAAAGTG-AAATATGTTGAAATTTTTTGCGAAAATTATCGAATCCAAAAAAAATGTTCGATAGCAAGTTGATCGGTTAATTCAATAAGAAATGGT-AATTA-GCACTCGATTTTGTTGGTACCATCCAACCGAATCGAAATT-CCATTTGGTTTACTTACTTATTCTTATTCAATTT-CAATGAGTGAATTTTCAC-GTT-CAA-CCAACTCGTTTTCAAAA-TAT-CAAGTGGAT-GAATAAAAATCTTGAGCTTGAGAAAGTCGT-CCATTTGT-CTAT-CATTATAAACAATAACAT…
	Ludwigia_glandulosa_glandulosa_2 GTTTTTTTTTTCAAGTGTGGAAA-CTCCAGG-ACCTGAAGTAGTAGGTATTGATTCTCATAATAATAAAAGTG-AAATATGTTGAAATTTTTTGCGAAAATTATCGAATCCAAAAAAAATGTTCGATAGCAAGTTGATCGGTTAATTCAATAAGAAATGGT-AATTA-GCACTCGATTTTGTTGGTACCATCCAACCGAATCGAAATT-CCATTTGGTTTACTTACTTATTCTTATTCAATTT-CAATGAGTGAATTTTCAC-GTT-CAA-CCAACTCGTTTTCAAAA-TAT-CA?GTGGAT-GAATAAAAATCTTGAGCTTGAGAAAGTCGT-CCATTTGT-CTAT-CATTATAAACAATAACAT…
	Ludwigia_glandulosa_barachy_1 GTTTTTTTTTTCAAGTGTGGAAA-CTCCAGG-ACCTGAAGTATTAGG-ATTGATTCTCATAATAATAAAAGTG-AAATATGTTGAAATTTTTTGCGAAAATTATCGAATCCAAAAAAAATGTTCGATAGCAAGTTGATCGGTTAATTCAATAAGAAATGGA-AATTA-GCACTCGATTTTGTTGGTACCATCCAACCGAATCGAAATT-CCATTTTGTTTACTTACTTATTCTTATTCAATTT-CAATGAGTGAATTTTCAC-GTT-CAA-CCAACTCGTTTTCAAAA-TAT-CAAGTGGAT-GAATAAAAATCTTGAGCTTGAGAAAGTCGT-CCATTTGT-CTAT-CATTATAAACAATAACAT-CC…
	Ludwigia_glandulosa_barachy_2 GTTTTTTTTTTCAAGTGTGGAAA-CTCCAGGCACCTGAAGTAGTAGG-ATTGATTCTCATAATAATAAAAGTG-AAATATGTTGAAATTTTTTGCGAAAATTATCGAATCCAAAAAAAATGTTCGATAGCAAGTTGATCGGTTAATTCAATAAGAAATGGTGAATTA-GCACTCGATTTTGTTGGTACCATCCAACCGAATCGAAATT-CCATTTTGTTTACTTACTTATTCTTATTCAATTT-CAATGAGTGAATTTTCAC-GTT-CAA-CCAACTCGTTTTCAAAA-TAT-CAAGTGGAT-GAATAAAAATCTTGAGCTTGAGAAAGTCGT-CCATTTGT-CTAT-CATTATAAACAATAACAT-CC…
	Ludwigia_glandulosa_barachy_3 GTTTTTTCTTTCAAGTGTGGAAA-CTCCAGGCACCTGAAGTAGTAGG-ATTGATTCTCATAATAATAAAAGTG-AAATATGTTGAAATTTTTTGCGAAAATTATCGAATCCAAAAAAAATGTTCGATAGCAAGTTGATCGGTTAATTCAATAAGAAATGGT-AATTA-GCACTCGATTTTGTTGGTACCATCCAACCGAATCGAAATT-CCATTTTGTTTACTTACTTATTCTTATTCAATTT-CAATGAGTGAATTTTCAC-GTT-CAA-CCAACTCGTTTTCAAAA-TAT-CAAGTGGAT-GAATAAAAATCTTGAGCTTGAGAAAGTCGT-CCATTTGT-CTAT-CATTATAAACAATAACAT-CC…
	Ludwigia_lanceolata_2 GTTTTTTTTTTCAAGTGTGGAAA-CTCCAGG-CCCTGAAGTAGTAGG-ATTGATTCTCATAATAATAAAAGTG-AAATATGTTGAAATTTTTTGCGAAAATTATCGAATCCAAAAAAAATGTTCGATAGCAAGTTGATCGGTTAATTCAATAAGAAATGGC-AATTA-GCACTCGATTTTGTTGGTACCATCCAACCGAATCGAAATT-CCATTTGGTTTACTTACTTATCCTTATTCAATTT-CAATGAGTGAATTTTCAC-GTT-CAA-CCAACTCGTTTTCAAAA-TAT-CAAGGGGAT-GAATAAAAATCTTGAGCTTGAGAAAGTCGT-CCATTTGT-CTAT-CATTATAAACAATAACAT-CCATATT-AT…
	Ludwigia_lanceolata_1 GTTTTTTTTTTCAAGTGTGGAAA-CTCCAGGCACCTGAAGTAGTAGG-ATTGATTCTCATAATAATAAAAGTG-AAATATGTTGAAATTTTTTGCGAAAATTATCGAATCCAAAAAAAATGTTCGATAGCAAGTTGATCGGTTAATTCAATAAGAAATGGT-AATTA-GCACTCGATTTTGTTGGTACCATCCAACCGAATCGAAATT-CCATTTTGTTTACTTACTTATTCTTATTCAATTT-CAATGAGTGAATTTTCAC-GTT-CAA-CCAACTCGTTTTCAAAA-TAT-CAAGTGGAT-GAATAAAAATCTTGAGCTTGAGAAAGTCGT-CCATTTGT-CTAT-CATTATAAACAATAACAT-CCATATT-AT…
	Ludwigia_lanceolata_4 GTTTTTTTTTTCAAGTGTGGAAA-CTCCAGGAACCTGAAGTAGTAGG-ATTGATTCTCATAATAATAAAAGTG-AAATATGTTGAAATTTTTTGCGAAAATTATCGAATCCAAAAAAAATGTTCGATAGCAAGTTGATCGGTTAATTCAATAAGAAATGGT-AATTA-GCACTCGATTTTGTTGGTACCATCCAACCGAATCGAAATT-CCATTTTGTTTACTTACTTATCCTTATCCAATTTCCAATGAGTGAATTTTCAC-GTTCCAA-CCAACTCGTTTTCAAAA-TAT-CAAGTGGAT-GAATAAAAATCTTGAGCTTGAGAAAGTCGT-CCATTTGT-CTAT-CATTATAAACAATAACAT-CCATATT-AT…
	Ludwigia_linearis_1 GTTTTTTTTTTCAAGTGTGGAAA-CTCCAGG-ACCTGAAGTAGTAGG-ATTGATTCTCATAATAATAAAAGTG-AAATATGTTGAAATTTTTTGCGAAAATTATCGAATCCAAAAAAAATGTTCGATAGCAAGTTGATCGGTTAATTCAATAAGAAA?GGT-AATTA-GCACTCGATTTTGTTGGTACCATCCAACCGAATCGAAATT-CCATTTTGTTTACTTACTTATTCTTATTCAATTT-CAATGAGTGAATTTTCAC-GTT-CAA-CCAACTCGTTTTCAAAA-TAT-CAAGTGGAT-GAATAAAAATCTTGAGCTTGAGAAAGTCGT-CCATTTGT-CTATCCATTATAAACAATAACAT-CCATATT-ATCT…
	Ludwigia_linearis_2 GTTTTTTTTTTCAAGTGTGGAAA-CTCCAGG-ACCTGAAGTAGTAGG-ATTGATTCTCATAATAATAAAAGTG-AAATATGTTGAAATTTTTTGCGAAAATTATCGAATCCAAAAAAAATGTTCGATAGCAAGTTGATCGGTTAATTCAATAAGAAATGGT-AATTA-GCACTCGATTTTGTTGGTACCATCCAACCGAATCGAAATT-CCATTTTGTTTACTTACTTATTCTTATTCAATTT-CAATGAGTGAATTTTCAC-GTT-CAA-CCAACTCGTTTTCAAAA-TAT-CAAGTGGAT-GAATAAAAATCTTGAGCTTGAGAAAGTCGT-CCATTTGT-CTAT-CATTATAAACAATAACAT-CCATATT-ATCT…
	Ludwigia_linearis_4 GTTTTTTTTTTCAAGTGTGGAAA-CTCCAGGAACCTGAAGTAGTAGG-ATTGATTCTCATAATAATAAAAGTG-AAATATGTTGAAATTTTTTGCGAAAATTATCGAATCCAAAAAAAATGTTCGATAGCAAGTTGATCGGTTAATTCAATAAGAAATGGT-AATTA-GCACTCGATTTTGTTGGTACCATCCAACCGAATCGAAATT-CCATTTTGTTTACTTACTTATTCTTATTCAATTT-CAATGAGTGAATTTTCAC-GTT-CAA-CCAACTCGTTTTCAAAA-TAT-CAAGTGGAT-GAATAAAAATCTTGAGCTTGAGAAAGTCGTCCCATTTGT-CTAT-CATTATAAACAATAACAT-CCATATT-ATCT…
	Ludwigia_linearis_5 GTTTTTTTTTTCAAGTGTGGAAA-CTCCAGG-ACCTGAAGTAGTAGG-ATTGATTCTCATAATAATAAAAGTG-AAATATGTTGAAATTTTTTGCGAAAATTATCGAATCCAAAAAAAATGTTCGATAGCAAGTTGATCGGTTAATTCAATAAGAAATGGT-AATTA-GCACTCGATTTTGTTGGTACCATCCAACCGAATCGAAATT-CCATTTTGTTTACTTACTTATTCTTATTCAATTT-CAATGAGTGAATTTTCAC-GTT-CAA-CCAACTCGTTTTCAAAA-TAT-CAAGTGGAT-GAATAAAAATCTTGAGCTTGAGAAAGTCGT-CCATTTGT-CTATCCATTATAAACAATAACAT-CCATATT-ATCT…
	Ludwigia_linifolia_5 GTTTTTTTTTTCAAGTGTGGAAAACTCCAGGCACCTGAAGTAGTAGG-ATTGATTCTCATAATAATAAAAGTG-AAATATGTTGAAATTTTTTGCGAAAATTATCGAATCCAAAAAAAATGTTCGATAGCAAGTTGATCGGTTAATTCAATAAGAAATGGT-AATTA-GCACTCGATTTTGTTGGTACCATCCAACCGAATCGAAATT-CCATTTTGTTTACTTACTTATTCTTATTCAATTT-CAATGAGTGAATTTTCAC-GTT-CAA-CCAACTCGTTTTCAAAA-TAT-CAAGTGGAT-GAATAAAAATCTTGAGCTTGAGAAAGTCGT-CCATTTGT-CTAT-CATTATAAACAATAACAT-CCATATT-ATC…
	Ludwigia_linifolia_2 GTTTTTTTTTTCAAGTGTGGAAA-CTCCAGG-ACCTGAAGTAGTAGG-ATTGATTCTCATAATAATAAAAGTG-AAATATGTTGAAATTTTTTGCGAAAATTATCGAATCCAAAAAAAATGTTCGATAGCAAGTTGATCGGTTAATTCAATAAGAAATGGT-AATTA-GCACTCGATTTTGTTGGTACCATCCAACCGAATCGAAATT-CCATTTTGTTTACTTACTTATTCTTATTCAATTT-CAATGAGTGAATTTTCAC-GTT-CAA-CCAACTCGTTTTCAAAA-TAT-CAAGTGGAT-GAATAAAAATCTTGAGCTTGAGAAAGTCGT-CCATTTGT-CTAT-CATTATAAACAATAACAT-CCATATT-ATC…
	Ludwigia_linifolia_3 GTTTTTTTTTTCAAGTGTGGAAA-CTCCAGG-ACCTGAAGTAGTAGGAATTGATTCTCATAATAATAAAAGTG-AAATATGTTGAAATTTTTTGCGAAAATTATCGAATCCAAAAAAAATGTTCGATAGCAAGTTGATCGGTTAATTCAATAAGAAATGGT-AATTA-GCACTCGATTTTGTTGGTACCATCCAACCGAATCGAAATT-CCATTTTGTTTACTTACTTATTCTTATTCAATTT-CAATGAGTGAATTTTCAC-GTT-CAA-CCAACTCGTTTTCAAAA-TAT-CAAGTGGAT-GAATAAAAATCTTGAGCTTGAGAAAGTCGT-CCATTTGT-CTAT-CATTATAAACAATAACAT-CCATATT-ATC…
	Ludwigia_linifolia_6 GTTTTTTTTTTCAAGTGTGGAAAACTCCAGGCACCTGAAGTAGTAGG-ATTGATTCTCATAATAATAAAAGTG-AAATATGTTGAAATTTTTTGCGAAAATTATCGAATCCAAAAAAAATGTTCGATAGCAAGTTGATCGGTTAATTCAATAAGAAATGGT-AATTA-GCACTCGATTTTGTTGGTACCATCCAACCGAATCGAAATT-CCATTTTGTTTACTTACTTATTCTTATTCAATTT-CAATGAGTGAATTTTCAC-GTT-CAA-CCAACTCGTTTTCAAAA-TAT-CAAGTGGAT-GAATAAAAATCTTGAGCTTGAGAAAGTCGT-CCATTTGT-CTAT-CATTATAAACAATAACAT-CCATATT-ATC…
	Ludwigia_microcarpa_3 GTTTTTTTTTTCAAGTGTGGAAA-CTCCAGG-ACCTGAAGTAGTAGG-ATTGATTCTCATAATAATAAAAGTG-AAATATGTTGAAATTTTTTGCGAAAATTATCGAATCCAAAAAAAATGTTCGATAGCAAGTTGATCGGTTAATTCAATAAGAAATGGT-AATTA-GCACTCGATTTTGTTGGTACCATCCAACCGAATCGAAATT-CCATTTTGTTTACTTACTTATTCTTATTCAATTT-CAATGAGTGAATTTTCAC-GTT-CAA-CCAACTCGTTTTCAAAA-TAT-CAAGTGGAT-GAATAAAAATCTTGAGCTTGAGAAAGTCGT-CCATTTGT-CTAT-CATTATAAACAATAACAT-CCATATT-AT…
	Ludwigia_microcarpa_2 GTTTTTTTTTTCAAGTGTGGAAA-CTCCAGG-ACCTGAAGTAGTAGG-ATTGATTCTCATAATAATAAAAGTG-AAATATGTTGAAATTTTTTGCGAAAATTATCGAATCCAAAAAAAATGTTCGATAGCAAGTTGATCGGTTAATTCAATAAGAAATGGT-AATTA-GCACTCGATTTTGTTGGTACCATCCAACCGAATCGAAATT-CCATTTTGTTTACTTACTTATTCTTATTCAATTT-CAATGAGTGAATTTTCAC-GTT-CAA-CCAACTCGTTTTCAAAA-TAT-CAAGTGGAT-GAATAAAAATCTTGAGCTTGAGAAAGTCGT-CCATTTGT-CTAT-CATTATAAACAATAACAT-CCATATT-AT…
	Ludwigia_microcarpa_1 GTTTTTTTTTTCAAGTGTGGAAA-CTCCAGG-ACCTGAAGTAGTAGG-ATTGATTCTCATAATAATAAAAGTG-AAATATGTTGAAATTTTTTGCGAAAATTATCGAATCCAAAAAAAATGTTCGATAGCAAGTTGATCGGTTAATTCAATAAGAAATGGT-AATTA-GCACTCGATTTTGTTGGTACCATCCAACCGAATCGAAATT-CCATTTTGTTTACTTACTTATTCTTATTCAATTT-CAATGAGTGAATTTTCAC-GTT-CAA-CCAACTCGTTTTCAAAA-TAT-CAAGTGGAT-GAATAAAAATCTTGAGCTTGAGAAAGTCGT-CCATTTGT-CTAT-CATTATAAACAATAACAT-CCATATT-AT…
	Ludwigia_microcarpa_5 GTTTTTTTTTTCAAGTGTGGAAA-CTCCAGG-ACCTGAAGTAGTAGG-ATTGATTCTCATAATAATAAAAGTG-AAATATGTTGAAATTTTTTGCGAAAATTATCGAATCCAAAAAAAATGTTCGATAGCAAGTTGATCGGTTAATTCAATAAGAAATGGT-AATTA-GCACTCGATTTTGTTGGTACCATCCAACCGAATCGAAATT-CCATTTTGTTTACTTACTTATTCTTATTCAATTT-CAATGAGTGAATTTTCAC-GTT-CAA-CCAACTCGTTTTCAAAA-TAT-CAAGTGGAT-GAATAAAAATCTTGAGCTTGAGAAAGTCGT-CCATTTGT-CTAT-CATTATAAACAATAACAT-CCATATT-AT…
	Ludwigia_microcarpa_6 GTTTTTTTTTTCAAGTGTGGAAA-CTCCAGGCACCTGAAGTAGTAGG-ATTGATTCTCATAATAATAAAAGTG-AAATATGTTGAAATTTTTTGCGAAAATTATCGAATCCAAAAAAAATGTTCGATAGCAAGTTGATCGGTTAATTCAATAAGAAATGGT-AATTA-GCACTCGATTTTGTTGGTACCATCCAACCGAATCGAAATT-CCATTTTGTTTACTTACTTATTCTTATTCAATTT-CAATGAGTGAATTTTCAC-GTT-CAA-CCAACTCGTTTTCAAAA-TAT-CAAGTGGAT-GAATAAAAATCTTGAGCTTGAGAAAGTCGT-CCATTTGT-CTAT-CATTATAAACAATAACAT-CCATATT-AT…
	Ludwigia_microcarpa_7 GTTTTTTTTTTCAAGTGTGGAAA-CTCCAGG-ACCTGAAGTAGTAGG-ATTGATTCTCATAATAATAAAAGTG-AAATATGTTGAAATTTTTTGCGAAAATTATCGAATCCAAAAAAAATGTTCGATAGCAAGTTGATCGGTTAATTCAATAAGAAATGGT-AATTA-GCACTCGATTTTGTTGGTACCATCCAACCGAATCGAAATT-CCATTTTGTTTACTTACTTATTCTTATTCAATTT-CAATGAGTGAATTTTCAC-GTT-CAA-CCAACTCGTTTTCAAAA-TAT-CAAGTGGAT-GAATAAAAATCTTGAGCTTGAGAAAGTCGT-CCATTTGT-CTAT-CATTATAAACAATAACAT-CCATATT-AT…
	Ludwigia_octovalvis GTTTTTTTTTTCAAGTGTGGAAA-CTCCAGG-ACCTGAAGTAGTAGG-ATTGATTCTCATAATAATAAAAGTG-AAATATGTTGAAATTTTTTGCGAAAATTATCGAATCCAAAAAAAATGTTCGATAGCAAGTTGATCGGTTAATTCAATAAGAAATGGT-AATTA-GGACTCGATTTTGTTGGTACCCTCCAACCGAATCGAAATT-CCATTTTGTTTACTTACTTATTCTTATTCACTTT-CAATGAGTGAATTTTCAC-GTT-CAA-CCAACCCGTTTTCAAAA-TAT-CAAGTGGAT-GAATAAAAATCTTGAGCTTGAGAAAGTCGT-CCATTTGT-CTAT-CATTATAAACAATAACAT-CCATATT-ATCT…
	Ludwigia_ovalis_1 GTTTTTTTTTTCAAGTGGGGAAA-CTCCAGG-ACCTGAAGTAGTAGG-ATTGATTCTCATAATAATAAAAGTG-AAATATGTTGAAATTTTTTGCGAAAATTATCGAATCCAAAAAAAATGTTCGATAGCAAGTTGATCGGTTAATTCAATAAGAAATGGT-AATTA-GCACTCGATTTTGTTGGTACCATCCAACCGAATCGAAATT-CCATTTTGTTTACTTACTTATTCTTATTCAATTT-CAATGAGTGAATTTTCAC-CTT-CAA-CCAACCCGTTTTCAAAA-TAT-CAAGTGGAT-GAATAAAAATCTTGAGCTTGAGAAAGTCGT-CCATTTGT-CTAT-CATTATAAACAATAACAT-CCATATT-ATCTAT…
	Ludwigia_ovalis_2 G-TTTTTTTTTC-AGTGTGGAAA-CTCCAGG-ACCTGAAGTAGTAGG-ATTGATTCTCATAATAATAAAAGTG-AAATATGTTGAAATTTTTTGCGAAAATTATCGAATCCAAAAAAAATGTTCGATAGCAAGTTGATCGGTTAATTCAATAAGAAATGGT-AATTA-GCACTCGATTTTGTTGGTACCATCCAACCGAATCGAAATT-CCATTTTGTTTACTTACTTATTCTTATTCAATTT-CAATGAGTGAATTTTCAC-CTT-CAA-CCAACCCGTTTTCAAAA-TAT-CAAGGGGAT-GAATAAAAATCTTGAGCTTGAGAAAGTCGT-CCATTTGT-CTAT-CATTATAAACAATAACAT-CCATATT-ATCTAT…
	Ludwigia_ovalis_3 G-TTTTCTTTTC-AGTGTGGAAA-CTCCAGGCACCTGAAGTAGTAGG-ATTGATTCTCATAATAATAAAAGTG-AAATATGTTGAAATTTTTTGCGAAAATTATCGAATCCAAAAAAAATGTTCGATAGCAAGTTGATCGGTTAATTCAATAAGAAATGGT-AATTA-GCACTCGATTTTGTTGGTACCATCCAACCGAATCGAAATT-CCATTTTGTTTACTTACTTATTCTTATTCAATTT-CAATGAGTGAATTTTCAC-CTT-CAA-CCAACCCGTTTTCAAAA-TAT-CAAGGGGAT-GAATAAAAATCTTGAGCTTGAGAAAGTCGT-CCATTTGT-CTAT-CATTATAAACAATAACAT-CCATATT-ATCTAT…
	Ludwigia_ovalis_4 G-TTTTTTTTTC-AGTGTGGAAA-CTCCAGG-ACCTGAAGTAGTAGG-ATTGATTCTCATAATAATAAAAGTG-AAATATGTTGAAATTTTTTGCGAAAATTATCGAATCCAAAAAAAATGTTCGATAGCAAGTTGATCGGTTAATTCAATAAGAAATGGT-AATTA-GCACTCGATTTTGTTGGTACCATCCAACCGAATCGAAATT-CCATTTTGTTTACTTACTTATTCTTATTCAATTT-CAATGAGTGAATTTTCAC-CTT-CAA-CCAACCCGTTTTCAAAA-TAT-CAAGGGGAT-GAATAAAAATCTTGAGCTTGAGAAAGTCGT-CCATTTGT-CTAT-CATTATAAACAATAACAT-CCATATT-ATCTAT…
	Ludwigia_ovalis_5 GTTTTTTTTTTCAAGTGGGGAAA-CTTCAGG-ACCTGAAGTAGTAGG-ATTGATTCTCATAATAATAAAAGTG-AAATATGTTGAAATTTTTTGCGAAAATTATCGAATCCAAAAAAAATG-TCGATAGCAAGTTGATCGGTTAATTCAATAAGAAATGGT-AATTA-GCACTCGATTTTGTTGGTACCATCCAACCGAATCGAAATT-CCATTTTGTTTACTTACTTATTCTTATTCAATTT-CAATGAGTGAATTTTCAC-CTT-CAA-CCAACCCGTTTTCAAAA-TAT-CAAGTGGAT-GAATAAAAATCTTGAGCTTGAGAAAGTCGC-CCATTTGT-CTAT-CATTATAAACAATAACAT-CCATATT-ATCTAT…
	Ludwigia_ovalis_6 GTTTTTTTTTTCAAGTGTGGAAA-CTCCAGG-ACCCGAAGTAGTAGG-ATTGATTCTCAT-ATAATAAAAGTG-AAATATGTTGAAATTTTTTGCGAAAATTATCGAATCCAAAAAAAATGTTCGATAGCAAGTTGATCGGTTAATTCAATAAGAAATGGT-AATTA-GCACTCGATTTTGTTGGTACCATCCAACCGAATCGAAATT-CCATTTTGTTTACTTACTTATTCTTATTCAATTT-CAATGAGTGAATTTTCAC-CTT-CAA-CCAACCCGTTTTCAAAA-TAT-CAAGTGGAT-GAATAAAAATCTTGAGCTTGAGAAAGTCGT-CCATTTGT-CTAT-CATTATAAACAATAACAT-CCATATT-ATCTAT…
	Ludwigia_ovalis_7 GTTTTTTTTTTCAAGTGTGGAAA-CTCCAGG-ACCTGAAGTAGTAGG-ATTGATTCTCATAATAATAAAAGTG-AAATATGTTGAAATTTTTTGCGAAAATTATCGAATCCAAAAAAAATGTTCGATAGCAAGTTGATCGGTTAATTCAATAAGAAATGGT-AATTA-GCACTCGATTTTGTTGGTACCATCCAACCGAATCGAAATT-CCATTTTGTTTACTTACTTATTCTTATTCAATTT-CAATGAGTGAATTTTCAC-CTT-CAA-CCAACCCGTTTTCAAAA-TAT-CAAGTGGAT-GAATAAAAATCTTGAGCTTGAGAAAGTCGT-CCATTTGT-CTAT-CATTATAAACAATAACAT-CCATATT-ATCTAT…
	Ludwigia_palustris_1 CTTTTTTTTTTCAAGTGTGGAAA-CTCCAGG-ACCTTAAGTAGTAGG-ATTGATTCTCATAATAATAAAAGTG-AAATATGTTGAAATTTTTTGCGAAAATTATCGAATCCAAAAAAAATGTTCGATAGCAAGTTGATCGGTTAATTCAATAAGAAATGGT-AATTA-GCACTCGATTTTGTTGGTACCATTCAACCGAATCGAAATT-CCATTTTGTTTACTTACTTATTCTTATTCAATTT-CAATGAGTGAATTTTCAC-GTT-CAA-CCAACTCGTTTTCAAAA-TAT-CAAGTGGAT-GAATAAAAATCTTGAGCTTGAGAAAGTCGT-CCATTTGT-CTAT-CATTATAAACAATAACAT-CCATATT-ATC…
	Ludwigia_palustris_2 CTTTTTTTTTTCAAGTGTGGAAA-CTCCAGG-ACCTGAAGTAGTAGG-ATTGATTCTCATAATAATAAAAGTG-AAATATGTTGAAATTTTTTGCGAAAATTATCGAATCCAAAAAAAATGTTCGATAGCAAGTTGATCGGTTAATTCAATAAGAAATGGT-AATTA-GCACTCGATTTTGTTGGTACCATTCAACCGAATCGAAATT-CCATTTTGTTTACTTACTTATTCTTATTCAATTT-CAATGAGTGAATTTTCAC-GTT-CAA-CCAACTCGTTTTCAAAA-TAT-CAAGTGGAT-GAATAAAAATCTTGAGCTTGAGAAAGTCGT-CCATTTGT-CTAT-CATTATAAACAATAACCT-CCATATT-ATC…
	Ludwigia_palustris_3 CTTTTTTTTTTCAAGTGTGGAAA-CTCCAGG-ACCTGAAGTAGTAGG-ATTGATTCTCATAATAATAAAAGTG-AAATATGTTGAAATTTTTTGCGAAAATTATCGAATCCAAAAAAAATGTTCGATAGCAAGTTGATCGGTTAATTCAATAAGAAATGGT-AATTA-GCACTCGATTTTGTTGGTACCTTTCAACCGAATCGAAATT-CCATTTTGTTTACTTACTTATTCTTATTCAATTT-CAATGAGTGAATTTTCAC-GTT-CAA-CCAACTCGTTTTCAAAA-TAT-CAAGTGGAT-GAATAAAAATCTTGAGCTTGAGAAAGTCGT-CCATTTGT-CTAT-CATTATAAACAATAACAT-CCATATT-ATC…
	Ludwigia_pilosa_6 GTTTTTTCTTTCAAGTGTGGAAA-CTCCAGG-ACCTGAAGTAGTAGG-ATTGATTCTCATAATAATAAAAGTG-AAATATGTTGAAATTTTTTGCGAAAATTATCGAATCCAAAAAAAATGTTCGATAGCAAGTTGATCGGTTAATTCAATAAGAAATGGT-AATTA-GCACTCGATTTTGTTGGTACCATCCAACCGAATCGAAATT-CCATTTTGTTTACTTACTTATTCTTATTCAATTT-CAATGAGTGAATTTTCAC-GTT-CAA-CCAACTCGTTTTCAAAA-TAT-CAAGTGGAT-GAATAAAAATCTTGAGCTTGAGAAAGTCGT-CCATTTGT-CTAT-CATTATAAACAATAACAT-CCATATT-ATCTAT…
	Ludwigia_pilosa_5 GTTTTTTTTTTCAAGTGTGGAAA-CTCCAGG-ACCTGAAGTAGTAGG-ATTGATTCTCATAATAATAAAAGTG-AAATATGTTGAAATTTTTTGCGAAAATTATCGAATCCAAAAAAAATGTTCGATAGCAAGTTGATCGGTTAATTCAATAAGAAATGGT-AATTA-GCACTCGATTTTGTTGGTACCATCCAACCGAATCGAAATT-CCATTTTGTTTACTTACTTATTCTTATTCAATTT-CAATGAGTGAATTTTCAC-GTT-CAA-CCAACTCGTTTTCAAAA-TAT-CAAGTGGAT-GAATAAAAATCTTGAGCTTGAGAAAGTCGT-CCATTTGT-CTAT-CATTATAAACAATAACAT-CCATATT-ATCTAT…
	Ludwigia_pilosa_1 GTTTTTTCCTTCAAGTGTGGAAA-CTCCAGG-ACCTG-CGTAGTAGG-ATTGATTCTCATAATAATAAAAGTG-AAATATGTTGAAATTTTTTGCGAAAATTATCGAATCCAAAAAAAATGTTCGATAGCAAGTTGATCGGTTAATTCAATAAGAAATGGG-AATTA-GCACTCGATTTTGTTGGTACCATCCAACCGAATCGAAATT-CCATTTTGTTTACTTACTTATTCTTATTCAATTT-CAATGAGTGAATTTTCAC-GTT-CAA-CCAACTCGTTTTCAAAA-TAT-CAAGTGGAT-GAATAAAAATCTTGAGCTTGAGAAAGTCGT-CCATTTGT-CTAT-CATTATAAACAATAACAT-CCATATT-ATCTAT…
	Ludwigia_pilosa_2 GTTTTTTCTTTCAAGTGTGGAAA-CTCCAGG-ACCTG-CGTAGTAGG-ATTGATTCTCATAATAATAAAAGTG-AAATATGTTGAAATTTTTTGCGAAAATTATCGAATCCAAAAAAAATGTTCGATAGCAAGTGGATCGGTTAATTCAACAAGAAATGGG-AATTAGGCACTCGATTTTGTTGGTACCATCCAACCGAATCGAAATT-CCATTTTGTTTACTAACTTTTTCTTATTCAATTT-CAAGGTGTGAATTTTCAC-GTCTCAA-CCAACTCGTTTTCAAAA-TAT-CAAGTGGAT-GAATAAAAATCTTGAGCTTGAGAAAGTCGT-CCATTTGT-CTAT-CATTATAAACAATAACAT-CCATATT-ATCTAT…
	Ludwigia_pilosa_3 GTTTTTCCCTTCAAGTGTGGAAA-CTCCAGG-ACCTG-CGTAGCTGG-ATTGATTCTCATAATAATAAAAGTGAAAATATGTTGAAATTTTTTGCGAAAATTATCTAATCC-AAAAAAATGTTCGATAGCAAGTGGATCGGGTAAATCCATTAGGAAATGG-AATTA-GCACTCGATTTTGTGGGTACCATCCAACGGAATCGAAATT-CCATTTTGTTTACTTACTTATTCTTATTCAATTT-CAATGAGTGAATTTTCAC-GTT-CAA-CCAACTCGTTTTCAAAA-TAT-CAAGTGGAT-GAATAAAAATCTTGAGCTTGAGAAAGTCGTCCCATTTGT-CTAT-CATTATAAACAATAACAT-CCATATT-ATCTAT…
	Ludwigia_polycarpa_2 GTTTTTTTTTTCAAGTGTGGAAA-CTCCAGGCACCTGAAGTAGTAGG-ATTGATTCTCATAATAATAAAAGTG-AAATATGTTGAAATTTTTTGCGAAAATTATCGAATCCAAAAAAAATGTTCGATAGCAAGTTGATCGGTTAATTCAATAAGAAATGGT-AATTA-GCACTCGATTTTGTTGGTACCATTCAACCGAATCGAAATT-CCATTTTGTTTACTTACTTATTCTTATTCAATTT-CAATGAGTGAATTTTCAC-GTT-CAA-CCAACTCGTTTTCAAAA-TAT-CAAGTGGAT-GAATAAAAATCTTGAGCTTGAGAAAGTCGT-CCATTTGT-CTAT-CATTATAAACAATAACAT-CCATATT-ATC…
	Ludwigia_polycarpa_4 GTTTTTTCCTTCAAGTGTGGAAA-CTCCAGG-ACCTGAAGTAGTAGG-ATTGATTCTCATAATAATAAAAGTG-AAATATGTTGAAATTTTTTGCGAAAATTATCGAATCCAAAAAAAATGTTCGATAGCAAGTTGATCGGTTAATTCAATAAGAAATGGT-AATTA-GCACTCGATTTTGTTGGTACCATTCAACCGAATCGAAATT-CCATTTTGTTTACTTACTTATTCTTATTCAATTT-CAATGAGTGAATTTTCAC-GTT-CAA-CCAACTCGTTTTCAAAA-TAT-CAAGTGGAT-GAATAAAAATCTTGAGCTTGAGAAAGTCGT-CCATTTGT-CTAT-CATTATAAACAATAAC?T-CCATATT-ATC…
	Ludwigia_polycarpa_1 GTTTTTTTTTTCAAGTGTGGAAA-CTCCAGG-ACCTGAAGTAGTAGG-ATTGATTCTCATAATAATAAAAGTG-AAATATGTTGAAATTTTTTGCGAAAATTATCGAATCCAAAAAAAATGTTCGATAGCAAGTTGATCGGTTAATTCAATAAGAAATGGT-AATTA-GCACTCGATTTTGTTGGTACCATTCAACCGAATCGAAATT-CCATTTTGTTTACTTACTTATTCTTATTCAATTT-CAATGAGTGAATTTTCAC-GTT-CAA-CCAACTCGTTTTCAAAA-TAT-CAAGTGGAT-GAATAAAAATCTTGAGCTTGAGAAAGTCGT-CCATTTGT-CTAT-CATTATAAACAATAACAT-CCATATT-ATC…
	Ludwigia_polycarpa_3 GTTTTTTTTTTCAAGTGTGGAAA-CTCCAGG-ACCTGAAGTAGTAGG-ATTGATTCTCATAATAATAAAAGTG-AAATATGTTGAAATTTTTTGCGAAAATTATCGAATCCAAAAAAAATGTTCGATAGCAAGTTGATCGGTTAATTCAATAAGAAATGGT-AATTA-GCACTCGATTTTGTTGGTACCATTCAACCGAATCGAAATT-CCATTTTGTTTACTTACTTATTCTTATTCAATTT-CAATGAGTGAATTTTCAC-GTT-CAA-CCAACTCGTTTTCAAAA-TAT-CAAGTGGAT-GAATAAAAATCTTGAGCTTGAGAAAGTCGT-CCATTTGT-CTAT-CATTATAAACAATAACAT-CCATATT-ATC…
	Ludwigia_alata_6 GTTTTTTTTTTCAAGTGTGGAAA-CTCCAGG-ACCTGAAGTAGTAGGAATTGATTCTCATAATAATAAAAGTG-AAATATGTTGAAATTTTTTGCGAAAATTATCGAATCCAAAAAAAATGTTCGATAGCAAGTTGATCGGTTAATTCAATAAGAAATGGT-AATTA-GCACTCGATTTTGTTGGTACCATCCAACCGAATCGAAATT-CCATTTTGTTTACTTACTTATTCTTATTCAATTT-CAATGAGTGAATTTTCAC-GTT-CAA-CCAACTCGTTTTCAAAA-TAT-CAAGTGGAT-GAATAAAAATCTTGAGCTTGAGAAAGTCGT-CCATTTGT-CTAT-CATTATAAACAATAACAT-CCATATT-ATCTATG…
	Ludwigia_alata_7 GTTTTTTTTTTCAAGTGTGG-AA-CTCCAGGCACCTG-AGTAGTAGG-ATTGATTCTCATAATAATAAAAGTG-AAATATGTTGAAATTTTTTGCGAAAATTATCGAATCCAAAAAAAATGTTCGATAGCAAGTTGATCGGTTAATTCAATAAGAAATGGT-AATTA-GCACTCGATTTTGTTGGTACCATCCAACCGAATCGAAATT-CCATTTTGTTTACTTACTTATTCTTATTCAATTT-CAATGAGTGAATTTTCAC-GTT-CAA-CCAACTCGTTTTCAAAA-TAT-CAAGTGGAT-GAATAAAAATCTTGAGCTTGAGAAAGTCGT-CCATTTGT-CTAT-CATTATAAACAATAACATCCCATATT-ATCTATG…
	Ludwigia_alata_8 GTTTTTTTTTTCAAGTGTGGAAA-CTCCAGGCACCTGAAGTAGTAGG-ATTGATTCTCATAATAATAAAAGTG-AAATATGTTGAAATTTTTTGCGAAAATTATCGAATCCAAAAAAAATGTTCGATAGCAAGTTGATCGGTTAATTCAATAAGAAATGGT-AATTA-GCACTCGATTTTGTTGGTACCATCCAACCGAATCGAAATT-CCATTTTGTTTACTTACTTATTCTTATTCAATTT-CAATGAGTGAATTTTCAC-GTT-CAA-CCAACTCGTTTTCAAAA-TAT-CAAGTGGAT-GAATAAAAATCTTGAGCTTGAGAAAGTCGT-CCATTTGT-CTAT-CATTATAAACAATAACAT-CCATATT-ATCTATG…
	Ludwigia_ranvenii_4 GTTTTTTTTTTCAAGTGTGGAAA-CTCCAGGCACCTGAAGTAGTAGGGATTGATTCTCATAATAATAAAAGTG-AAATATGTTGAAATTTTTTGCGAAAATTATCGAATCCAAAAAAAATGTTCGATAGCAAGTTGATCGGTTAATTCAATAAGAAATGGT-AATTA-GCACTCGATTTTGTTGGTACCATCCAACCGAATCGAAATT-CCATTTTGTTTACTTACTTATTCTTATTCAATTT-CAATGAGTGAATTTTCAC-GTT-CAA-CCAACTCGTTTTCAAAA-TAT-CAAGTGGAT-GAATAAAAATCTTGAGCTTGAGAAAGTCGT-CCATTTGT-CTAT-CATTATAAACAATAACAT-CCATATT-ATCT…
	Ludwigia_ranvenii_1 GTTTTTTTTTTCAAGTGTGGAAA-CTCCAGG-ACCTGAAGTAGTAGGAATTGATTCTCATAATAATAAAAGTG-AAATATGTTGAAATTTTTTGCGAAAATTATCGAATCCAAAAAAAATGTTCGATAGCAAGTTGATCGGTTAATTCAATAAGAAATGGT-AATTA-GCACTCGATTTTGTTGGTACCATCCAACCGAATCGAAATT-CCATTTTGTTTACTTACTTATTCTTATTCAATTT-CAATGAGTGAATTTTCAC-GTT-CAA-CCAACTCGTTTTCAAAA-TAT-CAAGTGGAT-GAATAAAAATCTTGAGCTTGAGAAAGTCGT-CCATTTGT-CTAT-CATTATAAACAATAACAT-CCATATT-ATCT…
	Ludwigia_ranvenii_2 GTTTTTTTTTTCAAGTGTGGAAAACTCCAGG-ACCTGAAGTAGTAGG-ATTGATTCTCATAATAATAAAAGTG-AAATATGTTGAAATTTTTTGCGAAAATTATCGAATCCAAAAAAAATGTTCGATAGCAAGTTGATCGGTTAATTCAATAAGAAATGGT-AATTA-GCACTCGATTTTGTTGGTACCATCCAACCGAATCGAAATT-CCATTTTGTTTACTTACTTATTCTTATTCAATTT-CAATGAGTGAATTTTCAC-GTT-CAA-CCAACTCGTTTTCAAAA-TAT-CAAGTGGAT-GAATAAAAATCTTGAGCTTGAGAAAGTCGT-CCATTTGT-CTAT-CATTATAAACAATAACAT-CCATATT-ATCT…
	Ludwigia_ranvenii_3 GTTTTTTTTTTCAAGTGTGGAAA-CTCCAGGCACCTGAAGTAGTAGGGATTGATTCTCATAATAATAAAAGTG-AAATATGTTGAAATTTTTTGCGAAAATTATCGAATCCAAAAAAAATGTTCGATAGCAAGTTGATCGGTTAATTCAATAAGAAATGGT-AATTA-GCACTCGATTTTGTTGGTACCATCCAACCGAATCGAAATT-CCATTTTGTTTACTTACTTATTCTTATTCAATTT-CAATGAGTGAATTTTCAC-GTT-CAA-CCAACTCGTTTTCAAAA-TAT-CAAGTGGAT-GAATAAAAATCTTGAGCTTGAGAAAGTCGT-CCATTTGT-CTAT-CATTATAAACAATAACAT-CCATATT-ATCT…
	Ludwigia_repens_1 CTTTTTTTTTTCAAGTGTGGAAA-CTCCAGG-ACCTGAAGTAGTAGG-ATTGATTCTCATAATAATAAAAGTG-AAATATGTTGAAATTTTTTGCGAAAATTATCGAATCCAAAAAAAATGTTCGATAGCAAGTTGATCGGTTAATTCAATAAGAAATGGT-AATTA-GCACTCGATTTTGTTGGTACCATCCAACCGAATCGAAATT-CCATTTTGTTTACTTACTTATTCTTATTCAATTT-CAATGAGTGAATTTTCAC-GTT-CAA-CCAACTCGTTTTCAAAA-TAT-CAAGTGGAT-GAATAAAAATCTTGAGCTTGAGAAAGTCGT-CCATTTGT-CTAT-CATTATAAACAATAACAT-CCATATT-ATCTAT…
	Ludwigia_repens_2 CTTTTTTTTTTCAAGTGTGGAAA-CTCCAGG-ACCTGAAGTAGTAGG-ATTGATTCTCATAATAATAAAAGTG-AAATATGTTGAAATTTTTTGCGAAAATTATCGAATCCAAAAAAAATGTTCGATAGCAAGTTGATCGGTTAATTCAATAAGAAATGGT-AATTA-GCACTCGATTTTGTTGGTACCTTCCAACCGAATCGAAATT-CCATTTTGTTTACTTACTTATTCTTATTCAATTT-CAATGAGTGAATTTTCAC-GTT-CAA-CCAACTCGTTTTCAAAA-TAT-CAAGTGGAT-GAATAAAAATCTTGAGCTTGAGAAAGTCGT-CCATTTGT-CTAT-CATTATAAACAATAACAT-CCATATT-ATCTAT…
	Ludwigia_repens_3 CTTTTTTTTTTCAAGTGTGGAAA-CTCCAGG-ACCTGAAGTAGTAGG-ATTGATTCTCATAATAATAAAAGTG-AAATATGTTGAAATTTTTTGCGAAAATTATCGAATCCAAAAAAAATGTTCGATAGCAAGTTGATCGGTTAATTCAATAAGAAATGGT-AATTA-GCACTCGATTTTGTTGGTACCATTCAACCGAATCGAAATT-CCATTTTGTTTACTTACTTATTCTTATTCAATTT-CAATGAGTGAATTTTCAC-GTT-CAA-CCAACTCGTTTTCAAAA-TAT-CAAGTGGAT-GAATAAAAATCTTGAGCTTGAGAAAGTCGT-CCATTTGT-CTAT-CATTATAAACAATAACAT-CCATATT-ATCTAT…
	Ludwigia_simpsonii_1 GTTTTTTTTTTCAAGTGTGGAAA-CTCCAGGCACCTGAAGTAGTAGG-ATTGATTCTCATAATAATAAAAGTG-AAATATGTTGAAATTTTTTGCGAAAATTATCGAATCCAAAAAAAATGTTCGATAGCAAGTTGATCGGTTAATTCAATAAGAAATGGT-AATTA-GCACTCGATTTTGTTGGTACCATCCAACCGAATCGAAATT-CCATTTTGTTTACTTACTTATTCTTATTCAATTT-CAATGAGTGAATTTTCAC-GTT-CAA-CCAACTCGTTTTCAAAA-TAT-CAAGTGGAT-GAATAAAAATCTTGAGCTTGAGAAAGTCGT-CCATTTGT-CTAT-CATTATAAACAATAACAT-CCATATT-ATC…
	Ludwigia_simpsonii_2 GTTTTTTTTTTCAAGTGTGGAAA-CTCCAGG-CCCTGAAGTAGTAGG-ATTGATTCTCATAATAATAAAAGTG-AAATATGTTGAAATTTTTTGCGAAAATTATCGAATCCAAAAAAAATGTTCGATAGCAAGTTGATCGGTTAATTCAATAAGAAATGGTGAATTA-GCACTCGATTTTGTTGGTACCATCCAACCGAATCGAAATT-CCATTTTGTTTACTTACTTATTCTTATTCAATTT-CAATGAGTGAATTTTCAC-GTT-CAA-CCAACTCGTTTTCAAAAATATCCAAGTGGATGGAATAAAAATCTTGAGCTTGAGAAAGTCGT-CCATTTGTCCTAT-CATTATAAACAATAACAT-CCATATTAATC…
	Ludwigia_simpsonii_4 GTTTTTTTTTTCAAGTGTGGAAA-CTCCAGGCACCTGAAGTAGTAGG-ATTGATTCTCATAATAATAAAAGTG-AAATATGTTGAAATTTTTTGCGAAAATTATCGAATCCAAAAAAAATGTTCGATAGCAAGTTGATCGGTTAATTCAATAAGAAATGGT-AATTA-GCACTCGATTTTGTTGGTACCATCCAACCGAATCGAAATT-CCATTTTGTTTACTTACTTATTCTTATTCAATTT-CAATGAGTGAATTTTCAC-GTT-CAA-CCAACTCGTTTTCAAAA-TAT-CAAGTGGAT-GAATAAAAATCTTGAGCTTGAGAAAGTCGT-CCATTTGT-CTAT-CATTATAAACAATAACAT-CCATATT-ATC…
	Ludwigia_spathulata_1 CTTTTTTTTTTCAAGTGTGGAAA-CTCCAGG-ACCTGAAGTAGTAGG-ATTGATTCTCATAATAATAAAAGTG-AAATATGTTGAAATTTTTTGCGAAAATTATCGAATCCAAAAAAAATGTTCGATAGCAAGTTGATCGGTTAATTCAATAAGAAATGGT-AATTA-GCACTCGATTTTGTTGGTACCATCCAACCGAATCGAAATT-CCATTTTGTTTACTTACTTATTCTTATTCAATTT-CAATGAGTGAATTTTCAC-GTT-CAA-CCAACTCGTTTTCAAAA-TAT-CAAGTGGAT-GAATAAAAATCTTGAGCTTGAGAAAGTCGT-CCATTTGT-CTAT-CATTATAAACAATTACAT-CCATATT-AT…
	Ludwigia_spathulata_2 CTTTTTTTTTTCAAGTGTGGAAA-CTCCAGG-ACCTGAAGTAGTAGG-ATTGATTCTCATAATAATAAAAGTG-AAATATGTTGAAATTTTTTGCGAAAATTATCGAATCCAAAAAAAATGTTCGATAGCAAGTTGATCGGTTAATTCAATAAGAAATGGT-AATTA-GCACTCGATTTTGTTGGTACCATCCAACCGAATCGAAATT-CCATTTTGTTTACTTACTTATTCTTATTCAATTT-CAATGAGTGAATTTTCAC-GTT-CAA-CCAACTCGTTTTCAAAA-TAT-CAAGTGGAT-GAATAAAAATCTTGAGCTTGAGAAAGTCGT-CCATTTGT-CTAT-CATTATAAACAATAACAT-CCATATT-AT…
	Ludwigia_spathulata_3 CTTTTTTTTTTCAAGTGTGGAAA-CTCCAGG-ACCTGAAGTAGTAGG-ATTGATTCTCATAATAATAAAAGTG-AAATATGTTGAAATTTTTTGCGAAAATTATCGAATCCAAAAAAAATGTTCGATAGCAAGTTGATCGGTTAATTCAATAAGAAATGGT-AATTA-GCACTCGATTTTGTTGGTACCATCCAACCGAATCGAAATT-CCATTTTGTTTACTTACTTATTCTTATTCAATTT-CAATGAGTGAATTTTCAC-GTT-CAA-CCAACTCGTTTTCAAAA-TAT-CAAGTGGAT-GAATAAAAATCTTGAGCTTGAGAAAGTCGT-CCATTTGT-CTAT-CATTATAAACAATTACAT-CCATATT-AT…
	Ludwigia_sphaerocarpa_3 GTTTTTTTTTTCAAGTGTGGAAA-CTCCAGG-ACCTGAAGTAGTAGGAATTGATTCTCATAATAATAAAAGTG-AAATATGTTGAAATTTTTTGCGAAAATTATCGAATCCAAAAAAAATGTTCGATAGCAAGTTGATCGGTTAATTCAATAAGAAATGGT-AATTA-GCACTCGATTTTGTTGGTACCATCCAACCGAATCGAAATT-CCATTTTGTTTACTTACTTATTCTTATTCAATTT-CAATGAGTGAATTTTCAC-GTT-CAA-CCAACTCGTTTTCAAAA-TAT-CAAGTGGAT-GAATAAAAATCTTGAGCTTGAGAAAGTCGT-CCATTTGT-CTAT-CATTATAAACAATAACAT-CCATATT-…
	Ludwigia_sphaerocarpa_2 GTTTTTTTTTTCAAGTGTGGAAA-CTCCAGGCACCTGAAGTAGTAGG-ATTGATTCTCATAATAATAAAAGTG-AAATATGTTGAAATTTTTTGCGAAAATTATCGAATCCAAAAAAAATGTTCGATAGCAAGTTGATCGGTTAATTCAATAAGAAATGGT-AATTA-GCACTCGATTTTGTTGGTACCATCCAACCGAATCGAAATT-CCATTTTGTTTACTTACTTATTCTTATTCAATTT-CAATGAGTGAATTTTCAC-GTT-CAA-CCAACTCGTTTTCAAAA-TAT-CAAGTGGAT-GAATAAAAATCTTGAGCTTGAGAAAGTCGT-CCATTTGT-CTAT-CATTATAAACAATAACAT-CCATATT-…
	Ludwigia_sphaerocarpa_1 GTTTTTTTTTTCAAGTGTGGAAA-CTCCAGGCACCTGAAGTAGTAGG-ATTGATTCTCATAATAATAAAAGTG-AAATATGTTGAAATTTTTTGCGAAAATTATCGAATCCAAAAAAAATGTTCGATAGCAAGTTGATCGGTTAATTCAATAAGAAATGGT-AATTA-GCACTCGATTTTGTTGGTACCATCCAACCGAATCGAAATT-CCATTTTGTTTACTTACTTATTCTTATTCAATTT-CAATGAGTGAATTTTCAC-GTT-CAA-CCAACTCGTTTTCAAAA-TAT-CAAGTGGAT-GAATAAAAATCTTGAGCTTGAGAAAGTCGT-CCATTTGT-CTAT-CATTATAAACAATAACAT-CCATATT-…
	Ludwigia_sphaerocarpa_5 GTTTTTTTTTTCAAGTGTGGAAA-CTCCAGG-ACCTGAAGTAGTAGG-ATTGATTCTCATAATAATAAAAGTG-AAATATGTTGAAATTTTTTGCGAAAATTATCGAATCCAAAAAAAATGTTCGATAGCAAGTTGATCGGTTAATTCAATAAGAAATGGT-AATTA-GCACTCGATTTTGTTGGTACCATCCAACCGAATCGAAATT-CCATTTTGTTTACTTACTTATTCTTATTCAATTT-CAATGAGTGAATTTTCAC-GTT-CAA-CCAACTCGTTTTCAAAA-TAT-CAAGTGGAT-GAATAAAAATCTTGAGCTTGAGAAAGTCGT-CCATTTGT-CTAT-CATTATAAACAATAACAT-CCATATT-…
	Ludwigia_sphaerocarpa_4 GTTTTTTTTTTCAAGTGTGGAAA-CTCCAGG-ACCTGAAGTAGTAGG-ATTGATTCTCATAATAATAAAAGTG-AAATATGTTGAAATTTTTTGCGAAAATTATCGAATCCAAAAAAAATGTTCGATAGCAAGTTGATCGGTTATTTCAATAAGAAATGGT-AATTA-GCACTCGATTTTGTTGGTACCATCCAACCGAATCGAAATTCCCATTTGGTTTACTTACTTATTCTTATTCAATTT-CAATGAGTGAATTTTCACGGTT-CAA-CCAACTCGTTTTCAAAA-TAT-CAAGTGGAT-GAATAAAAATCTTGAGCTTGAGAAAGTCGT-CCATTTGT-CTAT-CATTATAAACAATAACAT-CCATATT-…
	Ludwigia_sufruticosa_3 G-TTTTTCCTTCAAGTGTGGAAA-CTCCAGG-ACCTGAAGTAGTAGG-ATTGATTCTCATAATAATAAAAGTG-AAATATGTTGAAATTTTTTGCGAAAATTATCGAATCCAAAAAAAATGTTCGATAGCAAGTTGATCGGTTAATTCAATAAGAAATGGT-AATTA-GCACTCGATTTTGTTGGTACCATCCAACCGAATCGAAATT-CCATTTTGTTTACTTACTTATTCTTATTCAATTT-CAATGAGTGAATTTTCAC-GTT-CAA-CCAACTCGTTTTCAAAA-TAT-CAAGTGGAT-GAATAAAAATCTTGAGCTTGAGAAAGTCGT-CCATTTGT-CTAT-CATTATAAACAATAACAT-CCATATT-A…
	Ludwigia_sufruticosa_4 G-TTTTTCCTTCAAGTGTGGAAA-CTCCAGGTACCTG-CGTAGTAGGAATTGATTCTCATAATAATAAAAGTG-AAATATGTTGAAATTTTTTGCGAAAATTATCGAATCCAAAAAAAATGTTCGATAGCAAGTTGATCGGTTAATTCAATAAGAAATGGT-AATTA-GCACTCGATTTTGTTGGTACCATCCAACCGAATCGAAATT-CCATTTTGTTTACTTACTTATTCTTATTCAATTT-CAATGAGTGAATTTTCAC-GTT-CAA-CCAACTCGTTTTCAAAA-TAT-CAAGTGGAT-GAATAAAAATCTTGAGCTTGAGAAAGTCGT-CCATTTGT-CTATCCATTATAAACAATAACAT-CCATATT-A…
	Ludwigia_sufruticosa_2 G-TTTTTCCTTCAAGTGTGGAAAACTCCAGG-ACCTGCCGTAGTAGGTATTGATTCTCATAATAATAAAAGTG-AAATATGTTGAAATTTTTTGCGAAAATTATCGAATCCAAAAAAAATGTTCGATAGCAAGTTGATCGGTTAATTCAATAAGAAATGGGGAATTA-GCACTCGATTTTGTTGGTACCATCCAACCGAATCGAAATT-CCATTTTGTTTACTTACTTATTCTTATTCAATTT-CAATGAGTGAATTTTCAC-GTT-CAA-CCAACTCGTTTTCAAAA-TAT-CAAGTGGAT-GAATAAAAATCTTGAGCTTGAGAAAGTCGTCCCATTTGT-CTAT-CATTATAAACAATAACAT-CCATATT-A…
	Ludwigia_sufruticosa_1 GTTTTTTTTTTCAAGTGTGGAAA-CTCCAGGCACCTGAAGTAGTAGG-ATTGATTCTCATAATAATAAAAGTG-AAATATGTTGAAATTTTTTGCGAAAATTATCGAATCCAAAAAAAATGTTCGATAGCAAGTTGATCGGTTAATTCAATAAGAAATGGT-AATTA-GCACTCGATTTTGTTGGTACCATCCAACCGAATCGAAATT-CCATTTTGTTTACTTACTTATTCTTATTCAATTT-CAATGAGTGAATTTTCAC-GTT-CAA-CCAACTCGTTTTCAAAA-TAT-CAAGTGGAT-GAATAAAAATCTTGAGCTTGAGAAAGTCGT-CCATTTGT-CTAT-CATTATAAACAATAACAT-CCATATT-A…
;
END;
begin trees;
	tree ML = [&R] ((Ludwigia_alata_5:1.0E-6,((((((((Ludwigia_alata_8:1.0E-6,((Ludwigia_alata_7:1.0E-6,(Ludwigia_curtissii_4:1.0E-6,(((((Ludwigia_sphaerocarpa_4:0.001334,(Ludwigia_glandulosa_glandulosa_2:1.0E-6,Ludwigia_lanceolata_2:0.00535)[&label=10]:1.0E-6)[&label=16]:1.0E-6,Ludwigia_glandulosa_glandulosa_1:1.0E-6)[&label=44]:0.002619,(((Ludwigia_repens_3:0.001342,(((Ludwigia_repens_1:0.001336,Lud…
	tree = [&U] (Ludwigia_alata_1[&prob=1.0,prob_stddev=0.0,prob_range={1.0,1.0},prob(percent)="100",prob+-sd="100+-0",length_mean=0.411912945,length_median=0.400965394,length_95%HPD={0.143324777,0.700934401}]:0.400965,Ludwigia_alata_2[&prob=1.0,prob_stddev=0.0,prob_range={1.0,1.0},prob(percent)="100",prob+-sd="100+-0",length_mean=0.0600905585,length_median=0.0410258519,length_95%HPD={2.50688128E-5,0…
end;
