# Supplementary material for: New insights into polyploid evolution and dynamic nature of Ludwigia section Isnardia (Onagraceae)
Source: Bot Stud. 2023 Jun 3;64:14. doi: 10.1186/s40529-023-00387-8 (PMC10239408; doi:10.1186/s40529-023-00387-8)
Supplement: Supplementary file 4 — Additional file 4. Alignment, ML tree, and network files of the subset ITS data. [file 40529_2023_387_MOESM4_ESM.txt]

#NEXUS

BEGIN DATA;
	DIMENSIONS  NTAX=34 NCHAR=651;
	FORMAT DATATYPE = DNA GAP = - MISSING = ?;
	MATRIX
	Ludwigia_alata_3                              TGCACAGCAGAGCGACCCGAGAACACGTGAAAAAACAAAACGACGAGGTGCACGGGGTTGAAGGACTCCGTGCCCTCGA-CTCCTGCGGCCGTGGGTGCCTTAATCGGTTCCACGGCTT-CGGGCAACTAAGAACACCGGCGCGGAAAGCGCCAAGGAACTCGAACAAGAGAAGCACTGTCCCGCAGTACCCGTAAGCGGGCTGCTGCGTGA--AGTTGTGCCATC-TTTAACAA--TAC-AAAAACGACTCTCGGCAACGGATATCTCGGCTCTCGCATCGATGAAGAACGTAGCGAAATGCGATACTTGGTGTGAATTGCAGAATCCCGTGAACCATCGAGTCTTTGAACGCAAGTTGCGCCCGAAGCCATCCGGCTGAGGGCACGTCTGCCTGGGCGTCAATCATCAA-TTCGCCACCCAACCCGTGCCCTCCCCACGGAGATGGCCGGGCTGTCGGTTGCGGACAGTGGCCTCCCGCAGTCATGCACTGCGGTTGGCTTAAAAACGAGCATCGGAGCGGCA-TTTCTCCGCGGCATGCGGTGGTGTT---ACA-TTGTA-CCCCTCCAGGTGCTGCCCGGAGTGTCGCTCATGCAAGCTCATCATCCCTAAAGTGTT-ACACAGATGCGACCCCAGGT-CAGGCGGG
	Ludwigia_arcuata_1                            TGCACAGCAGAGCGACCCGAGAACACGTGAAAAAACAAAATGACGAGGTGCATGGGGTTGAACGACTCCATGCCCTCGA-CTCCCGCGGCCGCGGGTGCCTTAATCGGGCCCACGGCTT-CGGGCAACTAAGAACACCGGCGCGGAAAGCGCCAAGGAACTCGAACAAGAGAAGCACTGTCCCGCAGTACCCGTAAGCGGGCTGCTGCGTGG--AGTTGTGCCATC-TTTAACAA--TAC-AAAAACGACTCTCGGCAACGGATATCTCGGCTCTCGCATCGATGAAGAACGTAGCGAAATGCGATACTTGGTGTGAATTGCAGAATCCCGTGAACCATCGAGTCTTTGAACGCAAGTTGCGCCCGAAGCCATCCGGCTGAGGGCACGTCTGCCTGGGCGTCAATCATCAA-TTCGCCACCCAACCCGTGCCCTCCCCACGGAGATGGCCGGGCTGTCGGTTGCGGACAGTGGCCTCCCGCAGTCACGCACTGCGGTTGGCTTAAAAACGAGCATCGGAGCGGCA-TTTCTCCGCGGCATGCGGTGGTGTT---ACA-CTGTA-CCCCTCCAGGTGCTGCCCGGAGTGTCGCTCATGCAAGCTCATCGTCCCTAAAGTGTT-ACGCAGATGCGACCCCAGGTACAGGCGGG
	Ludwigia_arcuata_4                            TGCACAGCAGAGCGACCCGAGAACACGTGAAAAAACAAAATGACGAGGTGCATGGGGTCGAAGGACTCCATGCCCTCGA-CTCCCGCGGCCGCGGGTGCCTTAATCAGGCCCACGGCTT-CGGGCAACTAAGAACACCGGCGCGGAAAGCGCCAAGGAACTCGAACAAGAGAAGCACTGTCCCGCAGTACCCGTAAGTGGGCTGCTGCGTGA--AGTTGTGCCATC-TTTAACAA--TAC-AAAAACGACTCTCGGCAACGGATATCTCGGCTCTCGCATCGATGAAGAACGTAGCGAAATGCGATACTTGGTGTGAATTGCAGAATCCCGTGAACCATCGAGTCTTTGAACGCAAGTTGCGCCCGAAGCCATCCGGCTGAGGGCACGTCTGCCTGGGCGTCAATCATCAA-TTCGCCACCCAACCCGCGCCCTCCCCACGGAGGTGGCCGGGCTGTKGGTTGCGGACAGTGGCCTCCCGCAGTCACGCACTGCGGTTGGCTTAAAAACGAGCATCGGAGCGGCA-TTTCTCCGCGGCATGCGGTGGTGTT---ACA-TTGTA-CCCCTCCAGGTGCTGCCCGGAGTGTCGCTMATGCAAGCTCATCGTCCCTAAAGTGTT-ACACAGATGCGACCCCAGGT-CAGGCGGG
	Ludwigia_brevipes_6                           TGCACAGCAGAGCGACCCGAGAACACGTGAAAAAACAAAATGACGAGGTGCATGGGGTCGAAGGACTCCATGCCCTCGA-CTCCCGCGGCCGCGGGTGCCTTAATCAGGCCCACGGCTT-CGGGCAACTAAGAACACCGGCGCGGAAAGCGCCAAGGAACTCGAACAAGAGAAGCACTGTCCCGCAGTACCCGTAAGTGGGCTGCTGCGTGA--AGTTGTGCCATC-TTTAACAA--TAC-AAAAACGACTCTCGGCAACGGATATCTCGGCTCTCGCATCGATGAAGAACGTAGCGAAATGCGATACTTGGTGTGAATTGCAGAATCCCGTGAACCATCGAGTCTTTGAACGCAAGTTGCGCCCGAAGCCATCCGGCTGAGGGCACGTCTGCCTGGGCGTCAATCATCAA-TTCGCCACCCAACCCGCGCCCTCCCCACGGAGGTGGCCGGGCTGTTGGTTGCGGACAGTGGCCTCCCGCAGTCACGCACTGCGGTTGGCTTAAAAACGAGCATCGGAGCGGCA-TTTCTCCGCGGCATGCGGTGGTGTT---ACA-TTGTA-CCCCTCCAGGTGCTGCCCGGAGTGTCGCTCATGCAAGCTCATCGTCCCTAAAGTGTT-ACACAGATGCGACCCCAGGT-CAGGCGGG
	Ludwigia_curtissii_1                          TGCACAGCAGAGCGACCCGAGAACACGTGAAAAAACAAAATGACGAGGTGCATGGGGTTGAAGGACTTCATGCCCTCGA-CTCCTGCGGCCGCGGGTGCCTTAATCGGGTCCACGGCTT-CGGGCAACTAAGAACACCGGCGCGGAAAGCGCCAAGGAACTCAAACAAGAGAAGCACTGTCCCGTAGTACCCGTAAGTGGGCTGCTGCGGGA--AGTTGTGCCATC-TTTAACAA--TAC-AAAAACGACTCTCGGCAACGGATATCTCGGCTCTCGCATCGATGAAGAACGTAGCGAAATGCGATACTTGGTGTGAATTGCAGAATCCCGTGAACCATCGAGTCTTTGAACGCAAGTTGCGCCCGAAGCCATCCGGCTGAGGGCACGTCTGCCTGGGCGTCAATCATCAA-TTCGCCACCCAACCCGTGCTCTCCCCACGGAGATGACCGGGCTGTTGGTTGCGGACAGTGGCCTCCCGCAGTCATGCACTGCGGTTGGCTTAAAAACGAGCATCGGAGCGGCA-TTTCTCCGCGGCATGCGGTGGTGTT---ACA-TTCTA-CCCCTCCAGGTGCTGCCCGGAGTGTCGCTCATGCAAGCTCATCGTCCCTAAAGTGTT-ACGCAGATGCGACCCCAGGT-CAGGCGGG
	Ludwigia_glandulosa_glandulosa_4              TGCACAGCAGAGCGACCCGAGAACACGTGAAAAACCAAAATGACGAGGTGCATGGGGTTGAAGGACTCCATGCCCTCGA-CTCCTGCGGCCGCGGGTGCCTTAATCGGGTCCACGGCTT-CGGGCAACTAAGAACACCGGCGCGGAAAGCGCCAAGGAACTCGAACAAGAGAAGCACTGTCCCGTAGTACCCGTAAGCGGGCTGCTGCGGGA--AGTTGTGCCATC-TTTAACAA--TAC-AAAAACGACTCTCGGCAACGGATATCTCGGCTCTCGCATCGATGAAGAACGTAGCGAAATGCGATACTTGGTGTGAATTGCAGAATCCCGTGAACCATCGAGTCTTTGAACGCAAGTTGCG-CCGAAGCCATCCGGCTGAGGGCACGTCTGCCTGGGCGTCAATCATCAA-TTCGCCACCCAACCCGTGCTCTCCCCACGGAGATGACCGGGCTGTTGGTTGCGGACAGTGGCCTCCCGCAGTCATGCACTGCGGTTGGCTTAAAAACGAGCATCGGAGCGGCA-TTTCTCCGCGGCATGCGGTGGTGTT---ACA-TTCTA-CCCCTCCAGGTGCTGCCCGGAGTGTCGCTCATGCAAGCTCATCGTCCCTAAAGTGTT-ACACAGATGCGACCCCAGGT-CAGGCGGG
	Ludwigia_glandulosa_brachycarpa_2             TGCACAGCAGAGCGACCCGAGAACACGTGAAAAAACAAAATGACGAGGTGCATGGGGTTGAAGGACTCCATGCCCTCGA-CTCCTGCGGCCGTGGGTGCCTTAATCGGGTCCACGGCTT-CGGGCAACTAAGAACACCGGCGCGGAAAGCGCCAAGGAACTCGAACAAGAGAAGCACTGTCCCGTAGTACCCGTAAGCGGGCTGCTGCGGGA--AGTTGTGCCATC-TTTAACAA--TAC-AAAAACGACTCTCGGCAACGGATATCTCGGCTCTCGCATCGATGAAGAACGTAGCGAAATGCGATACTTGGTGTGAATTGCAGAATCCCGTGAACCATCGAGTCTTTGAACGCAAGTTGCGCCCGAAGCCATCCGGCTGAGGGCACGTCTGCCTGGGCGTCAATCATCAA-TTCGCCACCCAACCCGTGCTCTCCCCGCGGAGATGACCGGGCTGTTGGTTGCGGACAGTGGCCTCCCGCAGTCATGCACTGCGGTTGGCTTAAAAACGAGCATCGGAGCGGCA-TTTCTCCGCGGCATGCGGTGGTGTT---ACA-TTCTA-CCCCTCCAGGTGCTGCCCGGAGTGTCGCTCATGCAAGCTCATCGTCCCTAAAGTGTT-ACACAGATGCGACCCCAGGT-CAGGCGGG
	Ludwigia_lanceolata_2                         TGCACAGCAGAGCGACCCGAGAACACGTGAAAAAACAAAATGGCGAGGTGCACGGGGTTGAAGGACTCCGTGCCCTCGA-CTCCTGCGGCCGCGGGTGCCTTAATCGGGTCCACGGCTT-CGGGCAACTAAGAACACCGGCGCGGAAAGCGCCAAGGAACTCGAACAAGAGAAGCACTGTCCCGCAGTACCCGTAAGCGGGCTGCTGCGGGA--AGTTGTGCCATC-TTTAACAA--TAC-AAAAACGACTCTCGGCAACGGATATCTCGGCTCTCGCATCGATGAAGAACGTAGCGAAATGCGATACTTGGTGTGAATTGCAGAATCCCGTGAACCATCGAGTCTTTGAACGCAAGTTGCGCCCGAAGCCATCCGGCTGAGGGCACGTCTGCCTGGGCGTCAATCATCAA-TTCGCCACCCAACCCGTGCTCTCCCCACGGAGATGACCGGGCTGCTGGTTGCGGACAGTGGCCTCCCGCAGTCACGCACTGCGGTTGGCTCAAAAACGAGCATCGGAGCGGCA-TTTCTCCGCGGCATGCGGCGGTGTT---ACA-TTCTA-CCCCTCCAGGTGCTGCCCGGAGTGTCGCTCATGCAAGCTCATCGTCCCTAAAGTGTT-ACACAGATGCGACCCCAGGT-CAGGCGGG
	Ludwigia_lanceolata_3                         TGCACAGCAGAGCGACCCGAGAACACGTGAAAAAACAAAATGACGAGGTGCATGGGGTTGAAGGACTCCATGCCCTCGA-CTCCTGCGGCCGCGGGTCCCTTAATCGGGTCCACGGCTT-CGGGCAACTAAGAACACCGGCGCGGAAAGCGCCAAGGAACTCGAACAAGAGAAGCACTGTCCCGTGGTACCCGTAAGCGGGCTGCTGCGGGA--AGTTGTGCCATC-TTTAACAA--TAC-AAAAACGACTCTCGGCAACGGATATCTCGGCTCTCGCATCGATGAAGAACGTAGCGAAATGCGATACTTGGTGTGAATTGCAGAATCCCGTGAACCATCGAGTCTTTGAACGCAAGTTGCGCCCGAAGCCATCCGGCTGAGGGCACGTCTGCCTGGGCGTCAATCATCAA-TTCGCCACCCAACCCGTGCTCTCCCCACGGAGATGACCGGGCTGTTGGTTGCGGACAGTGGCCTCCCGCAGTCATGCACTGCGGTTGGCTTAAAAACGAGCATCGGAGCGGCA-TTTCTCCGCGGCATGCGGTGGTGTT---ACA-TTCTA-CCCCTCCAGGTGCTGCCCGGAGTGTCGCTCATGCAAGCTCATCGTCCCTAAAGTGTTCACACAGATGCGACCCCAGGT-CAGGCGGG
	Ludwigia_linearis_2                           TGCACAGCAGAGCGACCCGAGAACACGTGAAAAAACAAAATGATGAGGTGCACGGAGTTGAAGGACTCCATGCCCTCGA-CTCCCGCGGCTGCGGGTGCCCTAATCAGGTCCGCGGCTT-CGGGCAACTAAGAACACCGGCGCGGAAAGCGCCAAGGAACTCGAACAAGAGGAGCACTGTCCCGTTGTACCCGTAAGCGGGCTGCTGCGGGA--AGTTGTGCCATC-TTTAACAA-ATAC-AAAAACGACTCTCGGCAACGGATATCTCGGCTCTCGCATCGATGAAGAACGTAGCGAAATGCGATACTTGGTGTGAATTGCAGAATCCCGTGAACCATCGAGTCTTTGAACGCAAGTTGCGCCCGAAGCCATCCGGCTGAGGGCACGTCTGCCTGGGCGTCAATCATCAA-TTCGCCACCCAGCCCGTGCTCTCCCCACGGAGATGACCGGGCCGTTGGTTGCGGACAGTGGCCTCCCGCAGTCCTGCACTGCGGTTGGCTTAAAAACGAGCATCGGAGCGGCA-TTTCTCCGCGGCGCGCGGTGGTGTT-----C-TTCTA-CCCCTCCAGGTGCTGCCCGGAGTGTCGCTCATGCAAGCTCATCGTCCCTAAAGTGTC-ACACAGATGCGACCCCAGGT-CAGGCGGG
	Ludwigia_linifolia_1                          TGCACAGCAGAGCGACCCGAGAACACGTGAAAAAACAAAATGATGAGGCGCACGGAGTTGAAGGACTCCATGCCCTCGA-CTCCTGCAGCCGCGGGTGCCCTAATCAGGTCCGCGGCTT-CGGGCAACTAAGAACACCGGCGCGGAAAGCGCCAAGGAACTCGAACAAGAGAAGCACTGTCCCGTTGTACCCGTAAGTGGGCTGCTGCGGGA--AGCTGTGCCATC-TTTAACAA-ATAC-AAAAACGACTCTCGGCAACGGATATCTCGGCTCTCGCATCGATGAAGAACGTAGCGAAATGCGATACTTGGTGTGAATTGCAGAATCCCGTGAACCATCGAGTCTTTGAACGCAAGTTGCGCCCGAAGCCATCCGGCTGAGGGCACGTCTGCCTGGGCGTCAATCATCAA-TTCGCCACCCAACCCGTGCTCTCCCCACGGAGATGACCGGGCCGTTGGTTGCGGACAGTGGCCTCCCGCAGTCCTGCACTGCGGTTGGCTTAAAAACGAGCATCGGAGCGGCA-TTTCTCCGCGGCACGCGGTGGTGTT-----A-TTCTA-CCCCTCCAGGTGCTGCCCGGAGTGTCGCTCATGCAAGCTCATCGTCCCTAAAGTGTC-ACACAGATGCGACCCCAGGT-CAGGCGGG
	Ludwigia_microcarpa_1                         TGCACAGCAGAGCGACCCGAGAACACGTGAAAAATCAAAATGACGAGGTGCACGGGGTTGAAGGACTCCATGCCCTCGA-CTCCTGCGGCCGCGGGTGCCCTAATCAGGTCCGCGGCTT-CGGGCAACTAAGAACACCGGCGCGGAAAGCGCCAAGGAACTCGAACAAGAGAAGCACTGTCCCGTTGTACCCGTAAGCGGGCTGCGGCGGGA--AGTTGTGCCATC-TTTAACAA--TAC-AAAAACGACTCTCGGCAACGGATATCTCGGCTCTCGCATCGATGAAGAACGTAGCGAAATGCGATACTTGGTGTGAATTGCAGAATCCCGTGAACCATCGAGTCTTTGAACGCAAGTTGCGCCCAAAGCCATCCGGCCGAGGGCACGTCTGCCTGGGCGTCAATCATCAA-TTCGCCACCAAACCCGTGCTCTCCCCACGGAGATGACCGGGCCGTTGGTTGCGGACAGTGGCCTCCCGCAGTCGTGCACTGCGGTTGGCTTAAAAACGAGCATCGGAGCGGCA-TTTCTCCGCGGCATGCGGTGGTGTT---ACA-TTCTA-CTCCTCCAGGTGCTGCCCGGAGTGTCGCTCATGCAAGCTCATTGTCCCTAAAGTGTT-ACACAGATGCGACCCCAGGT-CAGGCGGG
	Ludwigia_pilosa_8                             TGCACAGCAGAGCGACCCGAGAACACGTGAAAAAACAAAATGACGAGGTGCACGGGGTTGAAGGACTCCGTGCCCTCGA-CTCCTGCGGCCGCGGGTGCCTTAATCGGGTCCACGGCTT-CGGGCAACTAAGAACACCGGCGCGGAAAGCGCCAAGGAACTCGAACAAGAGAAGCACTGTCCCGCAGTACCCGTAAGCGGGCTGCTGCGGGA--AGTTGTGCCATC-TTTAACAATGTAC-AAAAACGACTCTCGGCAACGGATATCTCGGCTCTCGCATCGATGAAGAACGTAGCGAAATGCGATACTTGGTGTGAATTGCAGAATCCCGTGAACCATCGAGTCTTTGAACGCAAGTTGCGCCCGAAGCCATCCGGCTGAGGGCACGTCTGCCTGGGCGTCAATCATCAA-TTCGCCACCCAACCCGTGCTCTCCCCACGGAGATGACCGGGCTGTTGGTTGCGGACAGTGGCCTCCCGCAGTCATGCACTGCGGTTGGCTTAAAAACGAGCATCGGAGCGGCA-TTTCTCCGCGGCATGCGGTGGTGTT---ACA-TTCTA-CCCCTCCAGGTGCTGCCCGGAGTGTCGCTCATGCAAGCTCATCGTCCCCAAAGTGTT-ACACAGATGCGACCCCAGGT-CAGGCGGG
	Ludwigia_ovalis_2                             TGCACAGCAGAGCGACCCGAGAACACGTGAAAAAACAAAATGACGAGGTGCATGGGGTCGAAGGACTCCATGGCCTCGA-CTCCTGCGGCCGCGGGTGCCTTAATCGGTTCCACGGCTT-CGGGCAACTAAGAACACCGGCGCGGAAAGCGTCAAGGAACTCGAACAAGAGAAGCACTGTCCCGTTGTACCCGTAAGCGGGCTGCTGCGGGA--AGTTGTGCCATCTTTTAACAA--TAC-AAAAACGACTCTCGGCAACGGATATCTCGGCTCTCGCATCGATGAAGAACGTAGCGAAATGCGATACTTGGTGTGAATTGCAGAATCCCGTGAACCATCGAGTCTTTGAACGCAAGTTGCGCCCGAAGCCATCCGGCTGAGGGCACGTCTGCCTGGGCGTCAATCATCAA-TTCGCCACCCAACCCGTGCTCTCCCCACGGAGATGACCGGACTGTTGGTTGCGGACAGTGGCCTCCCGCAGTCATGCACTGCGGTTGGCTTAAAAACGAGCATCGGAGCGGCA-TTTCTCCGCGGCATGCGGTGGTGTT---ACA-TTCTA-CCCCCCCAGGTGCTGCCCGGAGTGTCGCTCATGCAAGCTCATCGTCCCTAAAGTGTT-ACACAGATGCGACCCCAGGTACAGGCGGG
	Ludwigia_ovalis_5                             TGCACAGCAGAGCGACCCGAGAACACGTGAAAAAACAAAATGACGAGGTGCATGGGGTCGAAGGACTCCATGCCCTCGA-CTCCTGCGGCCGCGGGTGCCTTAATCGGTTCCACGGCTT-CGGGCAACTAAGAACACCGGCGCGGAAAGCGTCAAGGAACTCGAACAAGAGAAGCACTGTCCCGTTGTACCCGTAAGCGGGCTGCTGCGGGA--AGTTGTGCCATCTTTTAACAA--TAC-AAAAACGACTCTCGGCAACGGATATCTCGGCTCTCGCATCGATGAAGAACGTAGCGAAATGCGATACTTGGTGTGAATTGCAGAATCCCGTGAACCATCGAGTCTTTGAACGCAAGTTGCGCCCGAAGCCATCCGGCTGAGGGCACGTCTGCCTGGGCGTCAATCATCAA-TTCGCCACCCAACCCGTGCTCTCCCCACGGAGATGACCGGACTGTTGGTTGCGGACAGTGGCCTCCCGCAGTCATGCACTGCGGTTGGCTTAAAAACGAGCATCGGAGCGGCA-TTTCTCCGCGGCATGCGGTGGTGTT---ACA-TTCTACCCCCCCCAGGTGCTGCCCGGAGTGTCGCTCATGCAAGCTCATCGTCCCTAAAGTGTT-ACACAGATGCGACCCCAGGT-CAGGCGGG
	Ludwigia_palustris_5                          TGCACAGCAGAGCGACCCGAGAACACGTGAAAAAACAAAATGACGAGGTGCATGGGGTTGAAGGACTCCATGCCCTCGA-CTCCTGCGGCCGCGGGTGCCTTAATCGGTTCCACGGCTT-CGGGCAACTAAGAACACCGGCGCGGAAAGCGCCAAGGAACTCAAACAAGAGAAGCACTGTCCCGTGGTACCCGTAAGCGGGCTGCTGCGGGA--AGTTGTGCCATC-TTTAACAA--TAC-AAAAACGACTCTCGGCAACGGATATCTCGGCTCTCGCATCGATGAAGAACGTAGCGAAATGCGATACTTGGTGTGAATTGCAGAATCCCGTGAACCATCGAGTCTTTGAACGCAAGTTGCGCCCGAAGCCATCCGGCTGAGGGCACGTCTGCCTGGGCGTCAATCATCAA-TTCGCCACCCAACCCGTGCTCTCCCCACGGAGATGACCGGGCTGTTGGTTGCGGACAGTGGCCTCCCGCAGTCATGCACTGCGGTTGGCTTAAAAACGAGCATCGGAGCGGCA-TTTCTCCGCGGCATGCGGTGGTGTT---ACA-TTCTA-CCCCTCCAGGTGCTGCCCGGAGTGTCGCTCATGCAAGCTCATCGTCCCTAAAGTGTT-ACACAGATGCGACCCCAGGT-CAGGCGGG
	Ludwigia_pilosa_4                             TGCACAGCAGAGCGACCCGAGAACACGTGAAAAAACAAAATGACGAGGTGCATGGGGTTGAAGGACTTCATGCCCTCGA-CTCCTGCGGCCGCGGGTGCCTTAATCGGGTCCACGGCTT-CGGGCAACTAAGAACACCGGCGCGGAAAGCGCCAAGGAACTCGAACAAGAGAAGCACTGTCCCGTGGTACCCGTAAGCGGGCTGCTGCGGGA--AGTTGTGCCATC-TTTAACAA--TAC-AAAAACGACTCTCGGCAACGGATATCTCGGCTCTCGCATCGATGAAGAACGTAGCGAAATGCGATACTTGGTGTGAATTGCAGAATCCCGTGAACCATCGAGTCTTTGAACGCAAGTTGCGCCCGAAGCCATCCGGCTGAGGGCACGTCTGCCTGGGCGTCAATCATCAATTTTGCCACCCAACCCGTGCTCTCCCCACGGAGATGACCGGGCTGTTGGTTGCGGACAGTGGCCTCCCGCAGTCATGCAATGCGGTTGGCTTAAAAACGAGCATCGGAGCGGCATTTTCTCCGCGGCATGCGGTGGTGTT---ACA-TTCTA-CCCCTCCAGGTGCTGCCCGGAGTGTCGCTCATGCAAGCTCATCGTCCCTAAAGTGTTCACACAGATGCGACCCCAGGT-CAGGCGGG
	Ludwigia_polycarpa_1                          TGCACAGCAGAGCGACCCGAGAACACGTGAAAAAACAAAATGACGAGGTGCATGGGGTTGAAGGACTCCATGCCCTCGA-CTCCTGCGGCCGCGGGTGCCTTAATCGGGTCCACGGCTT-CGGGCAACTAAGAACACCGGCGCGGAAAGCGCCAAGGAACTCAAACAAGAGAAGCACTGTCCCGTGGTACCCGTAAGCGGGCTTCTGCGGGA--AGTTGTGCCATC-TTTAACAA--TAC-AAAAACGACTCTCGGCAACGGATATCTCGGCTCTCGCATCGATGAAGAACGTAGCGAAATGCGATACTTGGTGTGAATTGCAGAATCCCGTGAACCATCGAGTCTTTGAACGCAAGTTGCGCCCGAAGCCATCCGGCTGAGGGCACGTCTGCCTGGGCGTCAATCATCAA-TTCGCCACCCAACCCGCGCTCTCCCCACGGAGATGACCGGGCTGTTGGTTGCGGACAGTGGCCTCCCGCAGTCATGCACTGCGGTTGGCTTAAAAAAGAGCATCGGAGCGGCA-TTTCTCCGCGGCATGCGGTGGTGTT---ACA-TTCTA-CCCCCCCAGGTGCTGCCCGGAGTGTCGGTCAAGCAAGGTTATTGGCCCTAAAGTGTTTACACAGATGCGACCCCAGGT-CAGGCGGG
	Ludwigia_ravenii_1                            TGCACAGCAGAGCGACCCGAGAACACGTGAAAAAACAAAATGACGAGGAGCATGGGGTTGAAGGACTCCGTGCCCTCGA-CTCCTGCGGCCGCGGGTGCCTTAACCGGGTCCACGGCTT-CGGGCAACTAAGAACACCGGCGCGGAAAGCGCCAAGGAACTCGAACAAGAGAAGCACTGTCCCGCAGTACCCGTAAGCGGGCTGCTGCGGGA--AGTTGTGCCATC-TTTAACAA--TAC-AAAAACGACTCTCGGCAACGGATATCTCGGCTCTCGCATCGATGAAGAACGTAGCGAAATGCGATACTTGGTGTGAATTGCAGAATCCCGTGAACCATCGAGTCTTTGAACGCAAGTTGCGCCCGAAGCCATCCGGCTGAGGGCACGTCTGCCTGGGCGTCAATCATCAA-TTCGCCACCCAACCCGTGCTCTCCCCACGGAGATGACCGGGCTGTTGGTTGCGGACAGTGGCCTCCCGCAGTCATGCACTGCGGTTGGCTTAAAAACGAGCATCGGAGCGGCA-TTTCTCCGCGGCATGCGGTGGTGTT---ACA-TTCTA-CCCCTCCAGGTGCTGCCCGGAGTGTCGCTCTTGCGAGCTCATCGTCCCTAAAGTGTT-ACACAGATGCGACCCCAGGT-CAGGCGGG
	Ludwigia_repens_2                             TGCACAGCAGAGCGACCCGAGAACACGTGAAAAAACAAAATGACGAGGTGCATGGGGTTGAACGACTCCATGCCCTCGA-CTCCCGCGGCCGCGGGTGCCTTAATCGGGCCCACGGCTT-CGGGCAACTAAGAACACCGGCGCGGAAAGCGCCAAGGAACTCGAACAAGAGAAGCACTGTCCCGCAGTACCCGTAAGCGGGCTGCTGCGTGG--AGTTGTGCCATC-TTTAACAA--TAC-AAAAACGACTCTCGGCAACGGATATCTCGGCTCTCGCATCGATGAAGAACGTAGCGAAATGCGATACTTGGTGTGAATTGCAGAATCCCGTGAACCATCGAGTCTTTGAACGCAAGTTGCGCCCGAAGCCATCCGGCTGAGGGCACGTCTGCCTGGGCGTCAATCATCAA-TTCGCCACCCAACCCGTGCCCTCCCCACGGAGATGGCCGGGCTGTCGGTTGCGGACAGTGGCCTCCCGCAGTCACGCACTGCGGTTGGCTTAAAAACGAGCATCGGAGCGGCA-TTTCTCCGCGGCATGCGGTGGTGTT---ACA-CTGTA-CCCCTCCAGGTGCTGCCCGGAGTGTCGCTCATGCAAGCTCATCGTCCCTAAAGTGTT-ACGCAGATGCGACCCCAGGTACAGGCGCG
	Ludwigia_repens_4                             TGCACAGCAGAGCGACCCGAGAACACGTGAAAAAACAAAATGACGAGGTGCATGGGGTCGAAGGACTCCATGCCCTCGA-CTCCCGCGGCCGCGGGTGCCTTAATCAGGCCCACGGCTT-CGGGCAACTAAGAACACCGGCGCGGAAAGCGCCAAGGAACTCGAACAAGAGAAGCACTGTCCCGCAGTACCCGTAAGTGGGCTGCTGCGTGA--AGTTGTGCCATC-TTTAACAA--TAC-AAAAACGACTCTCGGCAACGGATATCTCGGCTCTCGCATCGATGAAGAACGTAGCGAAATGCGATACTTGGTGTGAATTGCAGAATCCCGTGAACCATCGAGTCTTTGAACGCAAGTTGCGCCCGAAGCCATCCGGCTGAGGGCACGTCTGCCTGGGCGTCAATCATCAA-TTCGCCACCCAACCCGCGCCCTCCCCACGGAGGTGGCCGGGCTGTTGGTTGCGGACAGTGGCCTCCCGCAGTCACGCACTGCGGTTGGCTTAAAAACGAGCATCGGAGCGGCA-TTTCTCCGCGGCATGCGGTGGTGTT---ACA-TTGTA-CCCCTCCAGGTGCTGCCCGGAGTGTCGCTCATGCAAGCTCATCGTCCCTAAAGTGTT-ACGCAGATGCGACCCCAGGTACAGGCGGG
	Ludwigia_microcarpa_4                         TGCACAGCAGAGCGACCCGAGAACACGTGAAAAATCAAAATGACGAGGTGCACGGGGTTGAAGGACTCCATGCCCTCGA-CTCCTGCGGCCGCGGGTGCCCTAATCAGGTCCGCGGCTT-CGGGCAACTAAGAACACCGGCGCGGAAAGCGCCAAGGAACTCGAACAAGAGAAGCACTGTCCCGTTGTACCCGTAAGCGGGCTGCGGCGGGA--AGTTGTGCCATC-TTTAACAA--TAC-AAAAACGACTCTCGGCAACGGATATCTCGGCTCTCGCATCGATGAAGAACGTAGCGAAATGCGATACTTGGTGTGAATTGCAGAATCCCGTGAACCATCGAGTCTTTGAACGCAAGTTGCGCCCAAAGCCATCCGGCCGAGGGCACGTCTGCCTGGGCGTCAATCATCAA-TTCGCCACCAAACCCGTGCTCTCCCCACGGAGATGACCGGGCCGTTGGTTGCGGACAGTGGCCTCCCGCAGTCGTGCACTGCGGTTGGCTTAAAAACGAGCATCGGAGCGGCA-TTTCTCCGCGGCATGCGGTGGTGTT---ACA-TTCTA-CTCCTCCAGGTGCTGCCCGGAGTGTCGCTCATGCAAGCTCATTGTCCCTAAAGTGTT-ACACAGATGCGACCCCAGGT-CAGGCGGG
	Ludwigia_simpsonii_3                          TGCACAGCAGAGCGACCCGAGAACACGTGAAAAAACAAAATGACGAGGTGCATGGGGTTGAAGGACTTCATGCCCTCGA-CTCCTGCGGCCGCGGGTGCCTTAATCGGGTCCACGGCTT-CGGGCAACTAAGAACACCGGCGCGGAAAGCGCCAAGGAACTCAAACAAGAGAAGCACTGTCCCGTAGTACCCGTAAGTGGGCTGCTGCGGGA--AGTTGTGCCATC-TTTAACAA--TAC-AAAAACGACTCTCGGCAACGGATATCTCGGCTCTCGCATCGATGAAGAACGTAGCGAAATGCGATACTTGGTGTGAATTGCAGAATCCCGTGAACCATCGAGTCTTTGAACGCAAGTTGCGCCCGAAGCCATCCGGCTGAGGGCACGTCTGCCTGGGCGTCAATCATCAA-TTCGCCACCCAACCCGTGCTCTCCCCACGGAGATGACCGGGCTGTTGGTTGCGGACAGTGGCCTCCCGCAGTCATGCACTGCGGTTGGCTTAAAAACGAGCATCGGAGCGGCA-TTTCTCCGCGGCATGCGGTGGTGTT---ACA-TTCTA-CCCCTCCTGGTGCTGCCCGGAGTGTCGCTCATGCAAGCTCATCGTCCCTAAAGTGTT-ACGCAGATGCGACCCCAGGT-CAGGCGGG
	Ludwigia_spathulata_1                         TGCACAGCAGAGCGACCCGAGAACACGTGAAAAAACAAAATGACGAGGTGCATGGGGTTGAAGGACTCCATGCCCTCGA-CTCCTGCGGCCGCAGGTGCCTTAATCGGTTCCACGGCTT-CGGGCAACTAAGAACACCGGCGCGGAAAGCGCCAAGGAACTCAAACAAGAGAAGCACTGTCCCGTGGTACCCGTAAGCGGGCTGCTGCGGGA--AGTTGTGCCATC-TTTAACAA--TAC-AAAAACGACTCTCGGCAACGGATATCTCGGCTCTCGCATCGATGAAGAACGTAGCGAAATGCGATACTTGGTGTGAATTGCAGAATCCCGTGAACCATCGAGTCTTTGAACGCAAGTTGCGCCCGAAGCCATCCGGCTGAGGGCACGTCTGCCTGGGCGTCAATCATCAA-TTCGCCACCCAACCCGTGCTCTCCCCACGGAGATGACCGGGCTGTTGGTTGCGGACAGTGGCCTCCCGCAGTCATGCACTGCGGTTGGCTTAAAAACGAGCATCGGAGCGGCA-TTTCTCCGCGGCATGCGGTGGTGTT---ACA-TTCTA-CCCCTCCAGGTACTGCCCGGAGTGTCGCTCATGCAAGCTCATCGTCCCTAAAGTGTT-ACACAGATGCGACCCCAGGTACAGGCGGG
	Ludwigia_sphaerocarpa_3                       TGCACAGCAGAGCGACCCGAGAACACGTGAAAAAACAAAATGACGAGGTGCATGGGGTTGAAAGACTCCATGCCCTCGA-CTCCTGCGGCCGCGGGTCCCTTAATCGGGTCCACGGCTT-CGGGCAACTAAGAACACCGGCGCGGAAAGCGCCAAGGAACTCGAACAAGAGAAGCACTGTCCCGTGGTACCCGTAAGCGGGCTGCTGCGGGA--AGTTGTGCCATC-TTTAACAA--TAC-AAAAACGACTCTCGGCAACGGATATCTCGGCTCTCGCATCGATGAAGAACGTAGCGAAATGCGATACTTGGTGTGAATTGCAGAATCCCGTGAACCATCGAGTCTTTGAACGCAAGTTGCGCCCGAAGCCATCCGGCTGAGGGCACGTCTGCCTGGGCGTCAATCATCAA-TTCGCCACCCAACCCGTGCTCTCCCCACGGAGATGACCGGGCTGTTGGTTGCGGACAGTGGCCTCCCGCAGTCATGCACTGCGGTTGGCTTAAAAACGAGCATCGGAGCGGCA-TTTCTCCGCGGCATGCGGTGGTGTT---ACA-TTCTA-CCCCTCCAGGTGCTGCCCGGAGTGTCGCTCATGCAAGCTCATCGTCCCTAAAGTGTTCACACAGATGCGACCCCAGGT-CAGGCGGG
	Ludwigia_sphaerocarpa_4                       TGCACAGCAGAGCGACCCGAGAACACGTGAAAAAACAAAATGACGAGGTGCATGGGGTTGAAGGACTTCATGCCCTCGA-CTCCTGCGGCCGCGGGTGCCTTAATCGGGTCCACGGCTT-CGGGCAACTAAGAACACCGGCGCGGAAAGCGCCAAGGAACTCAAACAAGAGAAGCACTGTCCCGTAGTACCCGTAAGTGGGCTGCTGCGGGA--AGTTGTGCCATC-TTTAACAA--TAC-AAAAACGACTCTCGGCAACGGATATCTCGGCTCTCGCATCGATGAAGAACGTAGCGAAATGCGATACTTGGTGTGAATTGCAGAATCCCGTGAACCATCGAGTCTTTGAACGCAAGTTGCGCCCGAAGCCATCCGGCTGAGGGCACGTCTGCCTGGGCGTCAATCATCAA-TTCGCCACCAAACCCGTGCTCTCCCCACGGAGATGACCGGGCCGTTGGTTGCGGACAGTGGCCTCCCGCAGTCGTGCACTGCGGTTGGCTTAAAAACGAGCATCGGAGCGGCA-TTTCTCCGCGGCATGCGGTGGTGTT---ACA-TTCTA-CTCCTCCAGGTGCTGCCCGGAGTGTCGCTCATGCAAGCTCATTGTCCCTAAAGTGTT-ACACAGATGCGACCCCAGGT-CAGGCGGG
	Ludwigia_suffruticosa_1                       TGCACAGCAGAGCGACCCGAGAACACGTGAAAAAACAAAACGACGAGGTGCACGGGGTTGAAGGACTCCGTGCCCTCGA-CTCCTGCGGCCGCGGGTGCCTTAATCGGTTCCACGGCTT-CGGGCAACTAAGAACACCGGCGCGGAAAGCGCCAAGGAACTCGAACAAGAGAAGCACCGTCCCGCAGTACCCGTAAGCGGGCTGCTGCGGGA--AGTTGTGCCATC-TTTAACAA--TAC-AAAAACGACTCTCGGCAACGGATATCTCGGCTCTCGCATCGATGAAGAACGTAGCGAAATGCGATACTTGGTGTGAATTGCAGAATCCCGTGAACCATCGAGTCTTTGAACGCAAGTTGCGCCCGAAGCCATCCGGCTGAGGGCACGTCTGCCTGGGCGTCAATCATCAA-TTCGCCACCCAACCCGTGCTCTCCCCACGGAGATGACCGGGCTGCCGGTTGCGGACAGTGGCCTCCCGCAGTCACGCACTGCGGTTGGCTTAAAAACGAGCATCGGAGCGGCA-TTTCTCCGCGGCATGCGGCGGTGTT---ACG-TTCTA-CCCCTCCAGGTGCTGCCCGGAGTGCCGCTCATGCGAGCTCATCGTCCCTAAAGTGTT-ACACAGATGCGACCCCAGGT-CAGGCGGG
	Ludwigia_suffruticosa_5                       TGCACAGCAGAGCGACCCGAGAACACGTGAAAAAACAAAATGACGAGGTGCATGGGGTTGAAGGACTCCATGCCCTCGA-CTCCTGCGGCCGCGGGTCCCTTAATCGGGTCCACGGCTT-CGGGCAACTAAGAACACCGGCGCGGAAAGCGCCAAGGAACTCGAACAAGAGAAGCACTGTCCCGTGGTACCCGTAAGCGGGCTGCTGCGGGA--AGTTGTGCCATC-TTTAACAA--TAC-AAAAACGACTCTCGGCAACGGATATCTCGGCTCTCGCATCGATGAAGAACGTAGCGAAATGCGATACTTGGTGTGAATTGCAGAATCCCGTGAACCATCGAGTCTTTGAACGCAAGTTGCGCCCGAAGCCATCCGGCTGAGGGCACGTCTGCCTGGGCGTCAATCATCAA-TTCGCCACCCAACCCGTGCTCTCCCCACGGAGATGACCGGGCTGTTGGTTGCGGACAGTGGCCTCCCGCAGTCATGCACTGCGGTTGGCTTAAAAACGAGCATCGGAGCGGCA-TTTCTCCGCGGCATGCGGTGGTGTT---ACA-TTCTA-CCCCTCCAGGTGCTGCCCGGAGTGTCGCTCATGCAAGCTCATCGTCCCCAAAGTGTT-ACACAGATGCGACCCCAGGT-CAGGCGGG
	Ludwigia_x_taiwanensis                        TGCACAGCAGAGCGACTCGAGAACACGTGACAAAATAAAATAACGAGGTGCACGGGGC-GAG---CTCCATGCCCTCGT-CTCCTGTAGCCGCGGGTGCCTTAATCGGATCCACGACCT-CAGGCAACTACAAACACCGGCGCGGGAAGCGCCAAGGAACTAAAACAAGAGGAGCACGGTCCCGTCGTACCCATAAGCGGGCTACTGCGGGA--AGTTGTGCCATC-TTTTACGA--TATCAAAAATGACTCTCGGCAACGGATATCTCGGCTCTCGCATCGATGAAGAACGTAGCGAAATGCGATACTTGGTGTGAATTGCAGAATCCCGTGAACCATCGAGTCTTTGAACGCAAGTTGCGCCCGAAGCCATCCGGTTGAGGGCACGTCTGCCTGGGCGTCAATCATCAA-TTCGCCATCCAACCCATACTSTCCCTACGGAGATGACTGGGCCATCGGATGCGGACACTGGCCTCCCGCGGTCGTGCACTGCGGTTGGATTAAAAACGAGCATCGGAGCGGCA-TCTCTCCGCGGCATGCGGTGGTGTT---ATGTTTCTAACCCCTTCA-GTGTTGCCCGGAGCATCCCTCATGAGAGCTCATCGACCCGAA-GCGT--ACACAGATGCGATCCCAGGT-CAGGCGGG
	Ludwigia_octovalvis                           TGCATAGCAGAGCGACCTGAGAACACGTGAAAAAACAAAATAACGAGGTGCACGGGGT-GAA---CTCCATGCCCTCGT-CTCCTGCGGTCGTGGGTGCCTTACACAGGTCCACGGCCT-CAGGCAATTACGAACACCGGCGCGGGTAGCGCCAAGGAAATCTAACAAGAGAAGCACCGTCCCGTTGTACCCGTAAGTGGGCTGCTGCGGGAAGAGTTGTGCCATC-TTCTACAA--TACCAAAAACGACTCTCGGCAACGGATATCTCGGCTCTCGCATCGATGAAGAACGTAGCGAAATGCGATACTTGGTGTGAATTGCAGAATCCCGTGAACCATCGAGTCTTTGAACGCAAGTTGCGCCCGAAGCCATCCGGCCGAGGGCACGTCTGCCTGGGCGTCAATCATCAA-TTCGCCATCCAACCCGTCCTCTCCCCACGGAGATGACTGTGCCATTGGATGCGGACAGTGGCCTCCCGCGGTCATGCACTGCGGTTGGCTTAAAAATGAGCATCGGAGCGGCA-TCTCTCCGCGGCATGCGGTGGTGTT---ATGTTTCTCACCCCTTTTGATGCTGCCCGGAGTGTCTCTCACGCAAGCTCATCGACCCTAA-GTGC--ACATAGATGCGACCCCAGGT-CAGGCGGG
	Ludwigia_virgata                              TGCACAGCAGAGCGACCAGAGAACACGTGAAAAAACAAAATGAAGGGGCGCACGGGGTTGAAAGACTCCATGCCCTCGACCCCCCGCGGCCGCGGGTGCCTTAATCGGGCCTGCGGCTG-CGGGCAACTAAGAACACCGGCGCGGAAAGCGCCAAGGAACTCGAACAAGAGAAGCACTGTCCCGTCGTACCCGTAAGCGGGCTGCTGCGGGA--ATTTGTGCCATC-TTTTACCA--TAC-AAAAACGACTCTCGGCAACGGATATCTCGGCTCTCGCATCGATGAAGAACGTAGCGAAATGCGATACTTGGTGTGAATTGCAGAATCCCGTGAACCATCGAGTCTTTGAACGCAAGTTGCGCCCAAAGCCATCCGGCTGAGGGCACGTCTGCCTGGGCGTCAATCATCAA-TTCGCCACCCAACCCGTGCTCTCCCTACGGAGATGACCGGGCCGTTGGTTGCGGACATTGGCCTCCCGCAGTCATGCACTGCGGTTGGCTTAAAAACGAGCATCGGAGCGGCA-TTTCTCCGCGGCATGCGGTGGTGTTT--ACA-TT---------CCAGGTGCTGCCCGGAGTGTCGCTCATGGAAGCTCATCGGCCCTAAAGTGTT-ACACAGATGCGACCCCAGGT-CAGGCGGG
	Ludwigia_maritima                             TGCACAGCAGAGCGACCCGAGAACACGTGAAAAAACWAAATGACGGGGCGCACGGGGTTGAAAGACTCCATGCCCTCGACCCCCCGCGGCCGCGGGTGCCTTAATCGGGTCTGCGGCTG-CGGGCAACTAAGAACACCGGCGCGGAAAGCGCCAAGGAACTCGAACAAGAGAAGCACTGTCCCGTCGTACCCGTAAGCGGGCTGCTGCGGGA--ATTTGTGCCATC-TTTTACCA--TAC-AAAAACGACTCTCGGCAACGGATATCTCGGCTCTCGCATCGATGAAGAACGTAGCGAAATGCGATACTTGGTGTGAATTGCAGAATCCCGTGAACCATCGAGTCTTTGAACGCAAGTTGCGCCCAAAGCCATCCGGCTGAGGGCACGTCTGCCTGGGCGTCAATCATCAA-TTCGCCACCCAACCCGTGCTCTCCCTACGGAGATGACCGGGCCGTTGGTTGCGGACATTGGCCTCCCGCAGTCATGCACTGCGGTTGGCTTAAAAACGAGCATCGGAGCGGCA-TTTCTCCGCGGCATGCGGTGGTGTTT--ACA-TT---------CCAGGTGCTGCCCGGAGTGTCGCTCATGGAAGCTCATCGGCCCTAAAGTGTT-ACACAGATGCGACCCCAGGT-CAGGCGGG
	Ludwigia_alternifolia                         TGCACAGCAGAGCGACCCGAGAACACGTGAAAAAACAAAATGACGGGGTGCACGGGGTTGAAAGATTCCATGCCCTCGA-CTCCCGCAGCCGCGGGTGCCTTAATCGGGTCCGCGGC-TACGGGCAACTAAGAACACCGGCGCGGAAAGCGCCAAGGAACTCGAACAAGAGAAGCACTGCCCCGTCGTACCCGTGAGCGGGCTGCTGCGGKA--ATTTGTGCCATC-TTTTACTA--TAC-AAAAACGACTCTCGGCAACGGATATCTCGGCTCTCGCATCGATGAAGAACGTAGCGAAATGCGATACTTGGTGTGAATTGCAGAATCCCGTGAACCATCGAGTCTTTGAACGCAAGTTGCGCCCAAAGCCATCCGGCTGAGGGCACGTCTGCCTGGGCGTCAATCATCAA-TTCGCCACCCAACCCGTGCTCTCCCYACGGAGATGACCGGGCCGTTGGTTGCGGACAGTGGCCTCCCGCAGTCATGCACTGCGGTTGGCTTAAAAACGAGCATCGGAGCGGCA-TTTCTCCGCGGCATGCGGTGGTGTTTTTACA-TT---------CCAGGTGCTGCCCGGAGTGTCGCTCATGGAAGCTCATCGGCCCTAAAGTGTT-ACACAGATGCGACCCCAGGT-CAGGCGGG
	Ludwigia_hirtella                             TGCACAGCAGAGCGACCCGAGAACACGTGAAAAAACAAAATGACGGGGTGCACGGGGTTGAGAGATTCCATGCCCTCGA-CTCCCGCAGCCGGGGGTGCCTTAATCGGTTCCGCGGCGTACGGGCAACTAAGAACACCGGCGCGGAATGYGCCAAGGAACTCGAACAAGAGAAGCACTGTCCCGTCGCACCCGTGAGCGGGCTGCTGCGGGA--ATTTGTGCCATC-TTTTACTA--TAC-AAAAACGACTCTCGGCAACGGATATCTCGGCTCCCGCATCGATGAAGAACGTAGCGAAATGCGATACTTGGTGTGAATTGCAGAATCCCGTGAACCATCGAGTCTTTGAACGCAAGTTGCGCCCAAAGCCATCCGGCTGAGGGCACGTCTGCCTGGGCGTCAATCATCAA-TTCGCCACCCAACCCGTGCTCTCCCTGCGGAGATGACCGGGCCGTTGGTTGCGGAAAGTGGCCTCCCGCAGTCATGCACTGCGGTTGGCTTAAAAACGAGCATCGGAGCGGCA-TTTCTCCGCGGCATGCGGTGGTGTTT--ACA-TT---------CCAGGTGCTGCCCGGAGTGTCGCTCATGGAAGCTCATCGGCCCTAAAGTGT--ACACAGATGCGACCCCA????????????

;


END;


begin trees;
	tree ML = [&R] [&branchAttributeNames={"Bootstrap Support %"}](Ludwigia_arcuata_4:0.000001,(Ludwigia_repens_4:0.0016217023929943181,((Ludwigia_repens_2:0.0016350089537613324,Ludwigia_arcuata_1:0.000001)[&"Bootstrap Support %"=100]:0.007921517270736601,(Ludwigia_alata_3:0.009313808580031883,(((Ludwigia_glandulosa_glandulosa_4:0.001608692774257663,((((Ludwigia_ovalis_5:0.000001,Ludwigia_ovalis_2:0.0015986297029553797)[&"Bootstrap Support %"=100]:0.00835430583717171,(((Ludwigia_microcarpa_4:0.000001,Ludwigia_microcarpa_1:0.000001)[&"Bootstrap Support %"=100]:0.01324628078729942,(Ludwigia_linearis_2:0.010115811612868394,Ludwigia_linifolia_1:0.0064898812259273336)[&"Bootstrap Support %"=100]:0.009078643267882923)[&"Bootstrap Support %"=68]:0.004141707124209115,((Ludwigia_x_taiwanensis:0.07328933783147817,Ludwigia_octovalvis:0.047570682517434786)[&"Bootstrap Support %"=100]:0.038089270847119,((Ludwigia_hirtella:0.015391858394128191,Ludwigia_alternifolia:0.0015682014409764684)[&"Bootstrap Support %"=99]:0.006198207909629284,(Ludwigia_maritima:0.000001,Ludwigia_virgata:0.005004088184675629)[&"Bootstrap Support %"=100]:0.009734478702246651)[&"Bootstrap Support %"=100]:0.01668285737599995)[&"Bootstrap Support %"=49]:0.0034981238141090286)[&"Bootstrap Support %"=67]:0.004890976985855113)[&"Bootstrap Support %"=35]:0.0016155985217441505,(((Ludwigia_spathulata_1:0.003195718223616088,Ludwigia_palustris_5:0.000001)[&"Bootstrap Support %"=63]:0.0016313241469798918,Ludwigia_polycarpa_1:0.01847840985850448)[&"Bootstrap Support %"=26]:0.0017061288729853508,((Ludwigia_lanceolata_3:0.000001,(Ludwigia_suffruticosa_5:0.0016055932869032056,Ludwigia_sphaerocarpa_3:0.0015954252969397856)[&"Bootstrap Support %"=12]:0.000001)[&"Bootstrap Support %"=65]:0.0016084941753355588,Ludwigia_pilosa_4:0.0048227640071066245)[&"Bootstrap Support %"=33]:0.000001)[&"Bootstrap Support %"=21]:0.000482)[&"Bootstrap Support %"=27]:0.0012840683995602612,Ludwigia_glandulosa_brachycarpa_2:0.003213108453231474)[&"Bootstrap Support %"=6]:0.000001)[&"Bootstrap Support %"=9]:0.000001,((Ludwigia_curtissii_1:0.000001,Ludwigia_simpsonii_3:0.0015982638073913408)[&"Bootstrap Support %"=93]:0.001575214912072503,Ludwigia_sphaerocarpa_4:0.008150902901818446)[&"Bootstrap Support %"=69]:0.004879364391959642)[&"Bootstrap Support %"=66]:0.0034106915711452053,(Ludwigia_ravenii_1:0.006601399387001937,(Ludwigia_pilosa_8:0.0017258002575773624,(Ludwigia_lanceolata_2:0.0033164269416143923,Ludwigia_suffruticosa_1:0.011799272930644781)[&"Bootstrap Support %"=72]:0.0049321082292063)[&"Bootstrap Support %"=43]:0.00168592073646484)[&"Bootstrap Support %"=31]:0.000001)[&"Bootstrap Support %"=66]:0.007357226090889599)[&"Bootstrap Support %"=93]:0.006514967030047644)[&"Bootstrap Support %"=90]:0.009002310350494506)[&"Bootstrap Support %"=86]:0.000001,Ludwigia_brevipes_6:0.000001);
	TREE network = ((Ludwigia_octovalvis:0.047571,Ludwigia_x_taiwanensis:0.073289):0.00224053,(((((((((Ludwigia_sph:1)#H1:0,((Ludwigia_sim:1)#H2:0,Ludwigia_curtissii_1:0.000001):0.001575):0.004879,(((((Ludwigia_brevipes_6:0.000001,(Ludwigia_arcuata:1)#H3:0):0.000001,(Ludwigia_repens:1)#H4:0):0.009002,(#H3:0,#H4:0):0.007922):0.006515,Ludwigia_alata_3:0.009314):0.007357,((((Ludwigia_suf:1)#H5:0,(Ludwigia_lan:1)#H6:0):0.004932,(Ludwigia_pil:1)#H7:0):0.001686,Ludwigia_ravenii_1:0.006601):0.000001):0.003411):0.000001,Ludwigia_glandulosa_glandulosa_4:0.001609):0.000001,Ludwigia_glandulosa_brachycarpa_2:0.003213):0.001284,((((#H1:0,#H5:0):0.000001,#H6:0):0.001608,#H7:0):0.000001,((Ludwigia_spathulata_1:0.003196,Ludwigia_palustris_5:0.000001):0.001631,Ludwigia_polycarpa_1:0.018478):0.001706):0.000482):0.001616,((Ludwigia_ovalis:1)#H8:0,#H8:0):0.008354):0.004891,((Ludwigia_linearis_2:0.010116,Ludwigia_linifolia_1:0.00649):0.009079,(Ludwigia_microcarpa_1:0.000001,#H2:0):0.013246):0.004142):0.003498,((Ludwigia_virgata:0.005004,Ludwigia_maritima:0.000001):0.009734,(Ludwigia_alternifolia:0.001568,Ludwigia_hirtella:0.015392):0.006198):0.016683):0.03584847);

end;
