# Supplementary material for: New insights into polyploid evolution and dynamic nature of Ludwigia section Isnardia (Onagraceae)
Source: Bot Stud. 2023 Jun 3;64:14. doi: 10.1186/s40529-023-00387-8 (PMC10239408; doi:10.1186/s40529-023-00387-8)
Supplement: Supplementary file 6 — Additional file 6. Alignment and consensus tree files for divergence time estimates. [file 40529_2023_387_MOESM6_ESM.txt]

#NEXUS

BEGIN DATA;
	DIMENSIONS  NTAX=37 NCHAR=655;
	FORMAT DATATYPE = DNA GAP = - MISSING = ?;
	MATRIX
	Ludwigia_virgata                              TGCACAGCA---GAGCGACCAGAGAACACGTGAAAAAACAAAATGAAGGGGCGCACGGGGTTGAAAGACTCCATGCCCTCGACCCCCCGCGGCCGCGGGTGCCTTAATCGGGCCTGCGGCTG-CGGGCAACTAAGAA-CACCGGCGCGGAAAGCGCCAAGGAACTCGAACAAGAGAAGCACTGTCCCGTCGTACCCGTAAGCGGGCTGCTGCGGGA--ATTTGTGCCATC-TTTTACCA--TAC-AAAAACGACTCTCGGCAACGGATATCTCGGCTCTCGCATCGATGAAGAACGTAGCGAAATGCGATACTTGGTGTGAATTGCAGAATCCCGTGAACCATCGAGTCTTTGAACGCAAGTTGCGCCCAAAGCCATCCGGCTGAGGGCACGTCTGCCTGGGCGTCAATCATCAA-TTCGCCACCCAACCCGTGCTCTCCCTACGGAGATGACCGGGCCGTTGGTTGCGGACATTGGCCTCCCGCAGTCATGCACTGCGGTTGGCTTAAAAACGAGCATCGGAGCGGCA-TTTCTCCGCGGCATGCGGTGGTGTTT--ACATT---------CCAGGTGCTGCCCGGAGTGTCGCTCAT-GGAAGCTCATCGGCCCTAAAGTGTT-ACACAGATGCGACCCCAGGT-CAGGCGGG
	Ludwigia_maritima                             TGCACAGCA---GAGCGACCCGAGAACACGTGAAAAAACWAAATGACGGGGCGCACGGGGTTGAAAGACTCCATGCCCTCGACCCCCCGCGGCCGCGGGTGCCTTAATCGGGTCTGCGGCTG-CGGGCAACTAAGAA-CACCGGCGCGGAAAGCGCCAAGGAACTCGAACAAGAGAAGCACTGTCCCGTCGTACCCGTAAGCGGGCTGCTGCGGGA--ATTTGTGCCATC-TTTTACCA--TAC-AAAAACGACTCTCGGCAACGGATATCTCGGCTCTCGCATCGATGAAGAACGTAGCGAAATGCGATACTTGGTGTGAATTGCAGAATCCCGTGAACCATCGAGTCTTTGAACGCAAGTTGCGCCCAAAGCCATCCGGCTGAGGGCACGTCTGCCTGGGCGTCAATCATCAA-TTCGCCACCCAACCCGTGCTCTCCCTACGGAGATGACCGGGCCGTTGGTTGCGGACATTGGCCTCCCGCAGTCATGCACTGCGGTTGGCTTAAAAACGAGCATCGGAGCGGCA-TTTCTCCGCGGCATGCGGTGGTGTTT--ACATT---------CCAGGTGCTGCCCGGAGTGTCGCTCAT-GGAAGCTCATCGGCCCTAAAGTGTT-ACACAGATGCGACCCCAGGT-CAGGCGGG
	Ludwigia_alternifolia                         TGCACAGCA---GAGCGACCCGAGAACACGTGAAAAAACAAAATGACGGGGTGCACGGGGTTGAAAGATTCCATGCCCTCGA-CTCCCGCAGCCGCGGGTGCCTTAATCGGGTCCGCGGC-TACGGGCAACTAAGAA-CACCGGCGCGGAAAGCGCCAAGGAACTCGAACAAGAGAAGCACTGCCCCGTCGTACCCGTGAGCGGGCTGCTGCGGKA--ATTTGTGCCATC-TTTTACTA--TAC-AAAAACGACTCTCGGCAACGGATATCTCGGCTCTCGCATCGATGAAGAACGTAGCGAAATGCGATACTTGGTGTGAATTGCAGAATCCCGTGAACCATCGAGTCTTTGAACGCAAGTTGCGCCCAAAGCCATCCGGCTGAGGGCACGTCTGCCTGGGCGTCAATCATCAA-TTCGCCACCCAACCCGTGCTCTCCCYACGGAGATGACCGGGCCGTTGGTTGCGGACAGTGGCCTCCCGCAGTCATGCACTGCGGTTGGCTTAAAAACGAGCATCGGAGCGGCA-TTTCTCCGCGGCATGCGGTGGTGTTTTTACATT---------CCAGGTGCTGCCCGGAGTGTCGCTCAT-GGAAGCTCATCGGCCCTAAAGTGTT-ACACAGATGCGACCCCAGGT-CAGGCGGG
	Ludwigia_hirtella                             TGCACAGCA---GAGCGACCCGAGAACACGTGAAAAAACAAAATGACGGGGTGCACGGGGTTGAGAGATTCCATGCCCTCGA-CTCCCGCAGCCGGGGGTGCCTTAATCGGTTCCGCGGCGTACGGGCAACTAAGAA-CACCGGCGCGGAATGYGCCAAGGAACTCGAACAAGAGAAGCACTGTCCCGTCGCACCCGTGAGCGGGCTGCTGCGGGA--ATTTGTGCCATC-TTTTACTA--TAC-AAAAACGACTCTCGGCAACGGATATCTCGGCTCCCGCATCGATGAAGAACGTAGCGAAATGCGATACTTGGTGTGAATTGCAGAATCCCGTGAACCATCGAGTCTTTGAACGCAAGTTGCGCCCAAAGCCATCCGGCTGAGGGCACGTCTGCCTGGGCGTCAATCATCAA-TTCGCCACCCAACCCGTGCTCTCCCTGCGGAGATGACCGGGCCGTTGGTTGCGGAAAGTGGCCTCCCGCAGTCATGCACTGCGGTTGGCTTAAAAACGAGCATCGGAGCGGCA-TTTCTCCGCGGCATGCGGTGGTGTTT--ACATT---------CCAGGTGCTGCCCGGAGTGTCGCTCAT-GGAAGCTCATCGGCCCTAAAGTGT--ACACAGATGCGACCCCA????????????
	Ludwigia_alata_3                              TGCACAGCA---GAGCGACCCGAGAACACGTGAAAAAACAAAACGACGAGGTGCACGGGGTTGAAGGACTCCGTGCCCTCGA-CTCCTGCGGCCGTGGGTGCCTTAATCGGTTCCACGGCTT-CGGGCAACTAAGAA-CACCGGCGCGGAAAGCGCCAAGGAACTCGAACAAGAGAAGCACTGTCCCGCAGTACCCGTAAGCGGGCTGCTGCGTGA--AGTTGTGCCATC-TTTAACAA--TAC-AAAAACGACTCTCGGCAACGGATATCTCGGCTCTCGCATCGATGAAGAACGTAGCGAAATGCGATACTTGGTGTGAATTGCAGAATCCCGTGAACCATCGAGTCTTTGAACGCAAGTTGCGCCCGAAGCCATCCGGCTGAGGGCACGTCTGCCTGGGCGTCAATCATCAA-TTCGCCACCCAACCCGTGCCCTCCCCACGGAGATGGCCGGGCTGTCGGTTGCGGACAGTGGCCTCCCGCAGTCATGCACTGCGGTTGGCTTAAAAACGAGCATCGGAGCGGCA-TTTCTCCGCGGCATGCGGTGGTGTT---ACATTGTA-CCCCTCCAGGTGCTGCCCGGAGTGTCGCTCAT-GCAAGCTCATCATCCCTAAAGTGTT-ACACAGATGCGACCCCAGGT-CAGGCGGG
	Ludwigia_arcuata_1                            TGCACAGCA---GAGCGACCCGAGAACACGTGAAAAAACAAAATGACGAGGTGCATGGGGTTGAACGACTCCATGCCCTCGA-CTCCCGCGGCCGCGGGTGCCTTAATCGGGCCCACGGCTT-CGGGCAACTAAGAA-CACCGGCGCGGAAAGCGCCAAGGAACTCGAACAAGAGAAGCACTGTCCCGCAGTACCCGTAAGCGGGCTGCTGCGTGG--AGTTGTGCCATC-TTTAACAA--TAC-AAAAACGACTCTCGGCAACGGATATCTCGGCTCTCGCATCGATGAAGAACGTAGCGAAATGCGATACTTGGTGTGAATTGCAGAATCCCGTGAACCATCGAGTCTTTGAACGCAAGTTGCGCCCGAAGCCATCCGGCTGAGGGCACGTCTGCCTGGGCGTCAATCATCAA-TTCGCCACCCAACCCGTGCCCTCCCCACGGAGATGGCCGGGCTGTCGGTTGCGGACAGTGGCCTCCCGCAGTCACGCACTGCGGTTGGCTTAAAAACGAGCATCGGAGCGGCA-TTTCTCCGCGGCATGCGGTGGTGTT---ACACTGTA-CCCCTCCAGGTGCTGCCCGGAGTGTCGCTCAT-GCAAGCTCATCGTCCCTAAAGTGTT-ACGCAGATGCGACCCCAGGTACAGGCGGG
	Ludwigia_arcuata_4                            TGCACAGCA---GAGCGACCCGAGAACACGTGAAAAAACAAAATGACGAGGTGCATGGGGTCGAAGGACTCCATGCCCTCGA-CTCCCGCGGCCGCGGGTGCCTTAATCAGGCCCACGGCTT-CGGGCAACTAAGAA-CACCGGCGCGGAAAGCGCCAAGGAACTCGAACAAGAGAAGCACTGTCCCGCAGTACCCGTAAGTGGGCTGCTGCGTGA--AGTTGTGCCATC-TTTAACAA--TAC-AAAAACGACTCTCGGCAACGGATATCTCGGCTCTCGCATCGATGAAGAACGTAGCGAAATGCGATACTTGGTGTGAATTGCAGAATCCCGTGAACCATCGAGTCTTTGAACGCAAGTTGCGCCCGAAGCCATCCGGCTGAGGGCACGTCTGCCTGGGCGTCAATCATCAA-TTCGCCACCCAACCCGCGCCCTCCCCACGGAGGTGGCCGGGCTGTKGGTTGCGGACAGTGGCCTCCCGCAGTCACGCACTGCGGTTGGCTTAAAAACGAGCATCGGAGCGGCA-TTTCTCCGCGGCATGCGGTGGTGTT---ACATTGTA-CCCCTCCAGGTGCTGCCCGGAGTGTCGCTMAT-GCAAGCTCATCGTCCCTAAAGTGTT-ACACAGATGCGACCCCAGGT-CAGGCGGG
	Ludwigia_brevipes_6                           TGCACAGCA---GAGCGACCCGAGAACACGTGAAAAAACAAAATGACGAGGTGCATGGGGTCGAAGGACTCCATGCCCTCGA-CTCCCGCGGCCGCGGGTGCCTTAATCAGGCCCACGGCTT-CGGGCAACTAAGAA-CACCGGCGCGGAAAGCGCCAAGGAACTCGAACAAGAGAAGCACTGTCCCGCAGTACCCGTAAGTGGGCTGCTGCGTGA--AGTTGTGCCATC-TTTAACAA--TAC-AAAAACGACTCTCGGCAACGGATATCTCGGCTCTCGCATCGATGAAGAACGTAGCGAAATGCGATACTTGGTGTGAATTGCAGAATCCCGTGAACCATCGAGTCTTTGAACGCAAGTTGCGCCCGAAGCCATCCGGCTGAGGGCACGTCTGCCTGGGCGTCAATCATCAA-TTCGCCACCCAACCCGCGCCCTCCCCACGGAGGTGGCCGGGCTGTTGGTTGCGGACAGTGGCCTCCCGCAGTCACGCACTGCGGTTGGCTTAAAAACGAGCATCGGAGCGGCA-TTTCTCCGCGGCATGCGGTGGTGTT---ACATTGTA-CCCCTCCAGGTGCTGCCCGGAGTGTCGCTCAT-GCAAGCTCATCGTCCCTAAAGTGTT-ACACAGATGCGACCCCAGGT-CAGGCGGG
	Ludwigia_curtissii_1                          TGCACAGCA---GAGCGACCCGAGAACACGTGAAAAAACAAAATGACGAGGTGCATGGGGTTGAAGGACTTCATGCCCTCGA-CTCCTGCGGCCGCGGGTGCCTTAATCGGGTCCACGGCTT-CGGGCAACTAAGAA-CACCGGCGCGGAAAGCGCCAAGGAACTCAAACAAGAGAAGCACTGTCCCGTAGTACCCGTAAGTGGGCTGCTGCGGGA--AGTTGTGCCATC-TTTAACAA--TAC-AAAAACGACTCTCGGCAACGGATATCTCGGCTCTCGCATCGATGAAGAACGTAGCGAAATGCGATACTTGGTGTGAATTGCAGAATCCCGTGAACCATCGAGTCTTTGAACGCAAGTTGCGCCCGAAGCCATCCGGCTGAGGGCACGTCTGCCTGGGCGTCAATCATCAA-TTCGCCACCCAACCCGTGCTCTCCCCACGGAGATGACCGGGCTGTTGGTTGCGGACAGTGGCCTCCCGCAGTCATGCACTGCGGTTGGCTTAAAAACGAGCATCGGAGCGGCA-TTTCTCCGCGGCATGCGGTGGTGTT---ACATTCTA-CCCCTCCAGGTGCTGCCCGGAGTGTCGCTCAT-GCAAGCTCATCGTCCCTAAAGTGTT-ACGCAGATGCGACCCCAGGT-CAGGCGGG
	Ludwigia_glandulosa_glandulosa_4              TGCACAGCA---GAGCGACCCGAGAACACGTGAAAAACCAAAATGACGAGGTGCATGGGGTTGAAGGACTCCATGCCCTCGA-CTCCTGCGGCCGCGGGTGCCTTAATCGGGTCCACGGCTT-CGGGCAACTAAGAA-CACCGGCGCGGAAAGCGCCAAGGAACTCGAACAAGAGAAGCACTGTCCCGTAGTACCCGTAAGCGGGCTGCTGCGGGA--AGTTGTGCCATC-TTTAACAA--TAC-AAAAACGACTCTCGGCAACGGATATCTCGGCTCTCGCATCGATGAAGAACGTAGCGAAATGCGATACTTGGTGTGAATTGCAGAATCCCGTGAACCATCGAGTCTTTGAACGCAAGTTGCG-CCGAAGCCATCCGGCTGAGGGCACGTCTGCCTGGGCGTCAATCATCAA-TTCGCCACCCAACCCGTGCTCTCCCCACGGAGATGACCGGGCTGTTGGTTGCGGACAGTGGCCTCCCGCAGTCATGCACTGCGGTTGGCTTAAAAACGAGCATCGGAGCGGCA-TTTCTCCGCGGCATGCGGTGGTGTT---ACATTCTA-CCCCTCCAGGTGCTGCCCGGAGTGTCGCTCAT-GCAAGCTCATCGTCCCTAAAGTGTT-ACACAGATGCGACCCCAGGT-CAGGCGGG
	Ludwigia_glandulosa_brachycarpa_2             TGCACAGCA---GAGCGACCCGAGAACACGTGAAAAAACAAAATGACGAGGTGCATGGGGTTGAAGGACTCCATGCCCTCGA-CTCCTGCGGCCGTGGGTGCCTTAATCGGGTCCACGGCTT-CGGGCAACTAAGAA-CACCGGCGCGGAAAGCGCCAAGGAACTCGAACAAGAGAAGCACTGTCCCGTAGTACCCGTAAGCGGGCTGCTGCGGGA--AGTTGTGCCATC-TTTAACAA--TAC-AAAAACGACTCTCGGCAACGGATATCTCGGCTCTCGCATCGATGAAGAACGTAGCGAAATGCGATACTTGGTGTGAATTGCAGAATCCCGTGAACCATCGAGTCTTTGAACGCAAGTTGCGCCCGAAGCCATCCGGCTGAGGGCACGTCTGCCTGGGCGTCAATCATCAA-TTCGCCACCCAACCCGTGCTCTCCCCGCGGAGATGACCGGGCTGTTGGTTGCGGACAGTGGCCTCCCGCAGTCATGCACTGCGGTTGGCTTAAAAACGAGCATCGGAGCGGCA-TTTCTCCGCGGCATGCGGTGGTGTT---ACATTCTA-CCCCTCCAGGTGCTGCCCGGAGTGTCGCTCAT-GCAAGCTCATCGTCCCTAAAGTGTT-ACACAGATGCGACCCCAGGT-CAGGCGGG
	Ludwigia_lanceolata_2                         TGCACAGCA---GAGCGACCCGAGAACACGTGAAAAAACAAAATGGCGAGGTGCACGGGGTTGAAGGACTCCGTGCCCTCGA-CTCCTGCGGCCGCGGGTGCCTTAATCGGGTCCACGGCTT-CGGGCAACTAAGAA-CACCGGCGCGGAAAGCGCCAAGGAACTCGAACAAGAGAAGCACTGTCCCGCAGTACCCGTAAGCGGGCTGCTGCGGGA--AGTTGTGCCATC-TTTAACAA--TAC-AAAAACGACTCTCGGCAACGGATATCTCGGCTCTCGCATCGATGAAGAACGTAGCGAAATGCGATACTTGGTGTGAATTGCAGAATCCCGTGAACCATCGAGTCTTTGAACGCAAGTTGCGCCCGAAGCCATCCGGCTGAGGGCACGTCTGCCTGGGCGTCAATCATCAA-TTCGCCACCCAACCCGTGCTCTCCCCACGGAGATGACCGGGCTGCTGGTTGCGGACAGTGGCCTCCCGCAGTCACGCACTGCGGTTGGCTCAAAAACGAGCATCGGAGCGGCA-TTTCTCCGCGGCATGCGGCGGTGTT---ACATTCTA-CCCCTCCAGGTGCTGCCCGGAGTGTCGCTCAT-GCAAGCTCATCGTCCCTAAAGTGTT-ACACAGATGCGACCCCAGGT-CAGGCGGG
	Ludwigia_lanceolata_3                         TGCACAGCA---GAGCGACCCGAGAACACGTGAAAAAACAAAATGACGAGGTGCATGGGGTTGAAGGACTCCATGCCCTCGA-CTCCTGCGGCCGCGGGTCCCTTAATCGGGTCCACGGCTT-CGGGCAACTAAGAA-CACCGGCGCGGAAAGCGCCAAGGAACTCGAACAAGAGAAGCACTGTCCCGTGGTACCCGTAAGCGGGCTGCTGCGGGA--AGTTGTGCCATC-TTTAACAA--TAC-AAAAACGACTCTCGGCAACGGATATCTCGGCTCTCGCATCGATGAAGAACGTAGCGAAATGCGATACTTGGTGTGAATTGCAGAATCCCGTGAACCATCGAGTCTTTGAACGCAAGTTGCGCCCGAAGCCATCCGGCTGAGGGCACGTCTGCCTGGGCGTCAATCATCAA-TTCGCCACCCAACCCGTGCTCTCCCCACGGAGATGACCGGGCTGTTGGTTGCGGACAGTGGCCTCCCGCAGTCATGCACTGCGGTTGGCTTAAAAACGAGCATCGGAGCGGCA-TTTCTCCGCGGCATGCGGTGGTGTT---ACATTCTA-CCCCTCCAGGTGCTGCCCGGAGTGTCGCTCAT-GCAAGCTCATCGTCCCTAAAGTGTTCACACAGATGCGACCCCAGGT-CAGGCGGG
	Ludwigia_linearis_2                           TGCACAGCA---GAGCGACCCGAGAACACGTGAAAAAACAAAATGATGAGGTGCACGGAGTTGAAGGACTCCATGCCCTCGA-CTCCCGCGGCTGCGGGTGCCCTAATCAGGTCCGCGGCTT-CGGGCAACTAAGAA-CACCGGCGCGGAAAGCGCCAAGGAACTCGAACAAGAGGAGCACTGTCCCGTTGTACCCGTAAGCGGGCTGCTGCGGGA--AGTTGTGCCATC-TTTAACAA-ATAC-AAAAACGACTCTCGGCAACGGATATCTCGGCTCTCGCATCGATGAAGAACGTAGCGAAATGCGATACTTGGTGTGAATTGCAGAATCCCGTGAACCATCGAGTCTTTGAACGCAAGTTGCGCCCGAAGCCATCCGGCTGAGGGCACGTCTGCCTGGGCGTCAATCATCAA-TTCGCCACCCAGCCCGTGCTCTCCCCACGGAGATGACCGGGCCGTTGGTTGCGGACAGTGGCCTCCCGCAGTCCTGCACTGCGGTTGGCTTAAAAACGAGCATCGGAGCGGCA-TTTCTCCGCGGCGCGCGGTGGTGTT-----CTTCTA-CCCCTCCAGGTGCTGCCCGGAGTGTCGCTCAT-GCAAGCTCATCGTCCCTAAAGTGTC-ACACAGATGCGACCCCAGGT-CAGGCGGG
	Ludwigia_linifolia_1                          TGCACAGCA---GAGCGACCCGAGAACACGTGAAAAAACAAAATGATGAGGCGCACGGAGTTGAAGGACTCCATGCCCTCGA-CTCCTGCAGCCGCGGGTGCCCTAATCAGGTCCGCGGCTT-CGGGCAACTAAGAA-CACCGGCGCGGAAAGCGCCAAGGAACTCGAACAAGAGAAGCACTGTCCCGTTGTACCCGTAAGTGGGCTGCTGCGGGA--AGCTGTGCCATC-TTTAACAA-ATAC-AAAAACGACTCTCGGCAACGGATATCTCGGCTCTCGCATCGATGAAGAACGTAGCGAAATGCGATACTTGGTGTGAATTGCAGAATCCCGTGAACCATCGAGTCTTTGAACGCAAGTTGCGCCCGAAGCCATCCGGCTGAGGGCACGTCTGCCTGGGCGTCAATCATCAA-TTCGCCACCCAACCCGTGCTCTCCCCACGGAGATGACCGGGCCGTTGGTTGCGGACAGTGGCCTCCCGCAGTCCTGCACTGCGGTTGGCTTAAAAACGAGCATCGGAGCGGCA-TTTCTCCGCGGCACGCGGTGGTGTT-----ATTCTA-CCCCTCCAGGTGCTGCCCGGAGTGTCGCTCAT-GCAAGCTCATCGTCCCTAAAGTGTC-ACACAGATGCGACCCCAGGT-CAGGCGGG
	Ludwigia_microcarpa_1                         TGCACAGCA---GAGCGACCCGAGAACACGTGAAAAATCAAAATGACGAGGTGCACGGGGTTGAAGGACTCCATGCCCTCGA-CTCCTGCGGCCGCGGGTGCCCTAATCAGGTCCGCGGCTT-CGGGCAACTAAGAA-CACCGGCGCGGAAAGCGCCAAGGAACTCGAACAAGAGAAGCACTGTCCCGTTGTACCCGTAAGCGGGCTGCGGCGGGA--AGTTGTGCCATC-TTTAACAA--TAC-AAAAACGACTCTCGGCAACGGATATCTCGGCTCTCGCATCGATGAAGAACGTAGCGAAATGCGATACTTGGTGTGAATTGCAGAATCCCGTGAACCATCGAGTCTTTGAACGCAAGTTGCGCCCAAAGCCATCCGGCCGAGGGCACGTCTGCCTGGGCGTCAATCATCAA-TTCGCCACCAAACCCGTGCTCTCCCCACGGAGATGACCGGGCCGTTGGTTGCGGACAGTGGCCTCCCGCAGTCGTGCACTGCGGTTGGCTTAAAAACGAGCATCGGAGCGGCA-TTTCTCCGCGGCATGCGGTGGTGTT---ACATTCTA-CTCCTCCAGGTGCTGCCCGGAGTGTCGCTCAT-GCAAGCTCATTGTCCCTAAAGTGTT-ACACAGATGCGACCCCAGGT-CAGGCGGG
	Ludwigia_pilosa_8                             TGCACAGCA---GAGCGACCCGAGAACACGTGAAAAAACAAAATGACGAGGTGCACGGGGTTGAAGGACTCCGTGCCCTCGA-CTCCTGCGGCCGCGGGTGCCTTAATCGGGTCCACGGCTT-CGGGCAACTAAGAA-CACCGGCGCGGAAAGCGCCAAGGAACTCGAACAAGAGAAGCACTGTCCCGCAGTACCCGTAAGCGGGCTGCTGCGGGA--AGTTGTGCCATC-TTTAACAATGTAC-AAAAACGACTCTCGGCAACGGATATCTCGGCTCTCGCATCGATGAAGAACGTAGCGAAATGCGATACTTGGTGTGAATTGCAGAATCCCGTGAACCATCGAGTCTTTGAACGCAAGTTGCGCCCGAAGCCATCCGGCTGAGGGCACGTCTGCCTGGGCGTCAATCATCAA-TTCGCCACCCAACCCGTGCTCTCCCCACGGAGATGACCGGGCTGTTGGTTGCGGACAGTGGCCTCCCGCAGTCATGCACTGCGGTTGGCTTAAAAACGAGCATCGGAGCGGCA-TTTCTCCGCGGCATGCGGTGGTGTT---ACATTCTA-CCCCTCCAGGTGCTGCCCGGAGTGTCGCTCAT-GCAAGCTCATCGTCCCCAAAGTGTT-ACACAGATGCGACCCCAGGT-CAGGCGGG
	Ludwigia_ovalis_2                             TGCACAGCA---GAGCGACCCGAGAACACGTGAAAAAACAAAATGACGAGGTGCATGGGGTCGAAGGACTCCATGGCCTCGA-CTCCTGCGGCCGCGGGTGCCTTAATCGGTTCCACGGCTT-CGGGCAACTAAGAA-CACCGGCGCGGAAAGCGTCAAGGAACTCGAACAAGAGAAGCACTGTCCCGTTGTACCCGTAAGCGGGCTGCTGCGGGA--AGTTGTGCCATCTTTTAACAA--TAC-AAAAACGACTCTCGGCAACGGATATCTCGGCTCTCGCATCGATGAAGAACGTAGCGAAATGCGATACTTGGTGTGAATTGCAGAATCCCGTGAACCATCGAGTCTTTGAACGCAAGTTGCGCCCGAAGCCATCCGGCTGAGGGCACGTCTGCCTGGGCGTCAATCATCAA-TTCGCCACCCAACCCGTGCTCTCCCCACGGAGATGACCGGACTGTTGGTTGCGGACAGTGGCCTCCCGCAGTCATGCACTGCGGTTGGCTTAAAAACGAGCATCGGAGCGGCA-TTTCTCCGCGGCATGCGGTGGTGTT---ACATTCTA-CCCCCCCAGGTGCTGCCCGGAGTGTCGCTCAT-GCAAGCTCATCGTCCCTAAAGTGTT-ACACAGATGCGACCCCAGGTACAGGCGGG
	Ludwigia_ovalis_5                             TGCACAGCA---GAGCGACCCGAGAACACGTGAAAAAACAAAATGACGAGGTGCATGGGGTCGAAGGACTCCATGCCCTCGA-CTCCTGCGGCCGCGGGTGCCTTAATCGGTTCCACGGCTT-CGGGCAACTAAGAA-CACCGGCGCGGAAAGCGTCAAGGAACTCGAACAAGAGAAGCACTGTCCCGTTGTACCCGTAAGCGGGCTGCTGCGGGA--AGTTGTGCCATCTTTTAACAA--TAC-AAAAACGACTCTCGGCAACGGATATCTCGGCTCTCGCATCGATGAAGAACGTAGCGAAATGCGATACTTGGTGTGAATTGCAGAATCCCGTGAACCATCGAGTCTTTGAACGCAAGTTGCGCCCGAAGCCATCCGGCTGAGGGCACGTCTGCCTGGGCGTCAATCATCAA-TTCGCCACCCAACCCGTGCTCTCCCCACGGAGATGACCGGACTGTTGGTTGCGGACAGTGGCCTCCCGCAGTCATGCACTGCGGTTGGCTTAAAAACGAGCATCGGAGCGGCA-TTTCTCCGCGGCATGCGGTGGTGTT---ACATTCTACCCCCCCCAGGTGCTGCCCGGAGTGTCGCTCAT-GCAAGCTCATCGTCCCTAAAGTGTT-ACACAGATGCGACCCCAGGT-CAGGCGGG
	Ludwigia_palustris_5                          TGCACAGCA---GAGCGACCCGAGAACACGTGAAAAAACAAAATGACGAGGTGCATGGGGTTGAAGGACTCCATGCCCTCGA-CTCCTGCGGCCGCGGGTGCCTTAATCGGTTCCACGGCTT-CGGGCAACTAAGAA-CACCGGCGCGGAAAGCGCCAAGGAACTCAAACAAGAGAAGCACTGTCCCGTGGTACCCGTAAGCGGGCTGCTGCGGGA--AGTTGTGCCATC-TTTAACAA--TAC-AAAAACGACTCTCGGCAACGGATATCTCGGCTCTCGCATCGATGAAGAACGTAGCGAAATGCGATACTTGGTGTGAATTGCAGAATCCCGTGAACCATCGAGTCTTTGAACGCAAGTTGCGCCCGAAGCCATCCGGCTGAGGGCACGTCTGCCTGGGCGTCAATCATCAA-TTCGCCACCCAACCCGTGCTCTCCCCACGGAGATGACCGGGCTGTTGGTTGCGGACAGTGGCCTCCCGCAGTCATGCACTGCGGTTGGCTTAAAAACGAGCATCGGAGCGGCA-TTTCTCCGCGGCATGCGGTGGTGTT---ACATTCTA-CCCCTCCAGGTGCTGCCCGGAGTGTCGCTCAT-GCAAGCTCATCGTCCCTAAAGTGTT-ACACAGATGCGACCCCAGGT-CAGGCGGG
	Ludwigia_pilosa_4                             TGCACAGCA---GAGCGACCCGAGAACACGTGAAAAAACAAAATGACGAGGTGCATGGGGTTGAAGGACTTCATGCCCTCGA-CTCCTGCGGCCGCGGGTGCCTTAATCGGGTCCACGGCTT-CGGGCAACTAAGAA-CACCGGCGCGGAAAGCGCCAAGGAACTCGAACAAGAGAAGCACTGTCCCGTGGTACCCGTAAGCGGGCTGCTGCGGGA--AGTTGTGCCATC-TTTAACAA--TAC-AAAAACGACTCTCGGCAACGGATATCTCGGCTCTCGCATCGATGAAGAACGTAGCGAAATGCGATACTTGGTGTGAATTGCAGAATCCCGTGAACCATCGAGTCTTTGAACGCAAGTTGCGCCCGAAGCCATCCGGCTGAGGGCACGTCTGCCTGGGCGTCAATCATCAATTTTGCCACCCAACCCGTGCTCTCCCCACGGAGATGACCGGGCTGTTGGTTGCGGACAGTGGCCTCCCGCAGTCATGCAATGCGGTTGGCTTAAAAACGAGCATCGGAGCGGCATTTTCTCCGCGGCATGCGGTGGTGTT---ACATTCTA-CCCCTCCAGGTGCTGCCCGGAGTGTCGCTCAT-GCAAGCTCATCGTCCCTAAAGTGTTCACACAGATGCGACCCCAGGT-CAGGCGGG
	Ludwigia_polycarpa_1                          TGCACAGCA---GAGCGACCCGAGAACACGTGAAAAAACAAAATGACGAGGTGCATGGGGTTGAAGGACTCCATGCCCTCGA-CTCCTGCGGCCGCGGGTGCCTTAATCGGGTCCACGGCTT-CGGGCAACTAAGAA-CACCGGCGCGGAAAGCGCCAAGGAACTCAAACAAGAGAAGCACTGTCCCGTGGTACCCGTAAGCGGGCTTCTGCGGGA--AGTTGTGCCATC-TTTAACAA--TAC-AAAAACGACTCTCGGCAACGGATATCTCGGCTCTCGCATCGATGAAGAACGTAGCGAAATGCGATACTTGGTGTGAATTGCAGAATCCCGTGAACCATCGAGTCTTTGAACGCAAGTTGCGCCCGAAGCCATCCGGCTGAGGGCACGTCTGCCTGGGCGTCAATCATCAA-TTCGCCACCCAACCCGCGCTCTCCCCACGGAGATGACCGGGCTGTTGGTTGCGGACAGTGGCCTCCCGCAGTCATGCACTGCGGTTGGCTTAAAAAAGAGCATCGGAGCGGCA-TTTCTCCGCGGCATGCGGTGGTGTT---ACATTCTA-CCCCCCCAGGTGCTGCCCGGAGTGTCGGTCAA-GCAAGGTTATTGGCCCTAAAGTGTTTACACAGATGCGACCCCAGGT-CAGGCGGG
	Ludwigia_ravenii_1                            TGCACAGCA---GAGCGACCCGAGAACACGTGAAAAAACAAAATGACGAGGAGCATGGGGTTGAAGGACTCCGTGCCCTCGA-CTCCTGCGGCCGCGGGTGCCTTAACCGGGTCCACGGCTT-CGGGCAACTAAGAA-CACCGGCGCGGAAAGCGCCAAGGAACTCGAACAAGAGAAGCACTGTCCCGCAGTACCCGTAAGCGGGCTGCTGCGGGA--AGTTGTGCCATC-TTTAACAA--TAC-AAAAACGACTCTCGGCAACGGATATCTCGGCTCTCGCATCGATGAAGAACGTAGCGAAATGCGATACTTGGTGTGAATTGCAGAATCCCGTGAACCATCGAGTCTTTGAACGCAAGTTGCGCCCGAAGCCATCCGGCTGAGGGCACGTCTGCCTGGGCGTCAATCATCAA-TTCGCCACCCAACCCGTGCTCTCCCCACGGAGATGACCGGGCTGTTGGTTGCGGACAGTGGCCTCCCGCAGTCATGCACTGCGGTTGGCTTAAAAACGAGCATCGGAGCGGCA-TTTCTCCGCGGCATGCGGTGGTGTT---ACATTCTA-CCCCTCCAGGTGCTGCCCGGAGTGTCGCTCTT-GCGAGCTCATCGTCCCTAAAGTGTT-ACACAGATGCGACCCCAGGT-CAGGCGGG
	Ludwigia_repens_2                             TGCACAGCA---GAGCGACCCGAGAACACGTGAAAAAACAAAATGACGAGGTGCATGGGGTTGAACGACTCCATGCCCTCGA-CTCCCGCGGCCGCGGGTGCCTTAATCGGGCCCACGGCTT-CGGGCAACTAAGAA-CACCGGCGCGGAAAGCGCCAAGGAACTCGAACAAGAGAAGCACTGTCCCGCAGTACCCGTAAGCGGGCTGCTGCGTGG--AGTTGTGCCATC-TTTAACAA--TAC-AAAAACGACTCTCGGCAACGGATATCTCGGCTCTCGCATCGATGAAGAACGTAGCGAAATGCGATACTTGGTGTGAATTGCAGAATCCCGTGAACCATCGAGTCTTTGAACGCAAGTTGCGCCCGAAGCCATCCGGCTGAGGGCACGTCTGCCTGGGCGTCAATCATCAA-TTCGCCACCCAACCCGTGCCCTCCCCACGGAGATGGCCGGGCTGTCGGTTGCGGACAGTGGCCTCCCGCAGTCACGCACTGCGGTTGGCTTAAAAACGAGCATCGGAGCGGCA-TTTCTCCGCGGCATGCGGTGGTGTT---ACACTGTA-CCCCTCCAGGTGCTGCCCGGAGTGTCGCTCAT-GCAAGCTCATCGTCCCTAAAGTGTT-ACGCAGATGCGACCCCAGGTACAGGCGCG
	Ludwigia_repens_4                             TGCACAGCA---GAGCGACCCGAGAACACGTGAAAAAACAAAATGACGAGGTGCATGGGGTCGAAGGACTCCATGCCCTCGA-CTCCCGCGGCCGCGGGTGCCTTAATCAGGCCCACGGCTT-CGGGCAACTAAGAA-CACCGGCGCGGAAAGCGCCAAGGAACTCGAACAAGAGAAGCACTGTCCCGCAGTACCCGTAAGTGGGCTGCTGCGTGA--AGTTGTGCCATC-TTTAACAA--TAC-AAAAACGACTCTCGGCAACGGATATCTCGGCTCTCGCATCGATGAAGAACGTAGCGAAATGCGATACTTGGTGTGAATTGCAGAATCCCGTGAACCATCGAGTCTTTGAACGCAAGTTGCGCCCGAAGCCATCCGGCTGAGGGCACGTCTGCCTGGGCGTCAATCATCAA-TTCGCCACCCAACCCGCGCCCTCCCCACGGAGGTGGCCGGGCTGTTGGTTGCGGACAGTGGCCTCCCGCAGTCACGCACTGCGGTTGGCTTAAAAACGAGCATCGGAGCGGCA-TTTCTCCGCGGCATGCGGTGGTGTT---ACATTGTA-CCCCTCCAGGTGCTGCCCGGAGTGTCGCTCAT-GCAAGCTCATCGTCCCTAAAGTGTT-ACGCAGATGCGACCCCAGGTACAGGCGGG
	Ludwigia_microcarpa_4                         TGCACAGCA---GAGCGACCCGAGAACACGTGAAAAATCAAAATGACGAGGTGCACGGGGTTGAAGGACTCCATGCCCTCGA-CTCCTGCGGCCGCGGGTGCCCTAATCAGGTCCGCGGCTT-CGGGCAACTAAGAA-CACCGGCGCGGAAAGCGCCAAGGAACTCGAACAAGAGAAGCACTGTCCCGTTGTACCCGTAAGCGGGCTGCGGCGGGA--AGTTGTGCCATC-TTTAACAA--TAC-AAAAACGACTCTCGGCAACGGATATCTCGGCTCTCGCATCGATGAAGAACGTAGCGAAATGCGATACTTGGTGTGAATTGCAGAATCCCGTGAACCATCGAGTCTTTGAACGCAAGTTGCGCCCAAAGCCATCCGGCCGAGGGCACGTCTGCCTGGGCGTCAATCATCAA-TTCGCCACCAAACCCGTGCTCTCCCCACGGAGATGACCGGGCCGTTGGTTGCGGACAGTGGCCTCCCGCAGTCGTGCACTGCGGTTGGCTTAAAAACGAGCATCGGAGCGGCA-TTTCTCCGCGGCATGCGGTGGTGTT---ACATTCTA-CTCCTCCAGGTGCTGCCCGGAGTGTCGCTCAT-GCAAGCTCATTGTCCCTAAAGTGTT-ACACAGATGCGACCCCAGGT-CAGGCGGG
	Ludwigia_simpsonii_3                          TGCACAGCA---GAGCGACCCGAGAACACGTGAAAAAACAAAATGACGAGGTGCATGGGGTTGAAGGACTTCATGCCCTCGA-CTCCTGCGGCCGCGGGTGCCTTAATCGGGTCCACGGCTT-CGGGCAACTAAGAA-CACCGGCGCGGAAAGCGCCAAGGAACTCAAACAAGAGAAGCACTGTCCCGTAGTACCCGTAAGTGGGCTGCTGCGGGA--AGTTGTGCCATC-TTTAACAA--TAC-AAAAACGACTCTCGGCAACGGATATCTCGGCTCTCGCATCGATGAAGAACGTAGCGAAATGCGATACTTGGTGTGAATTGCAGAATCCCGTGAACCATCGAGTCTTTGAACGCAAGTTGCGCCCGAAGCCATCCGGCTGAGGGCACGTCTGCCTGGGCGTCAATCATCAA-TTCGCCACCCAACCCGTGCTCTCCCCACGGAGATGACCGGGCTGTTGGTTGCGGACAGTGGCCTCCCGCAGTCATGCACTGCGGTTGGCTTAAAAACGAGCATCGGAGCGGCA-TTTCTCCGCGGCATGCGGTGGTGTT---ACATTCTA-CCCCTCCTGGTGCTGCCCGGAGTGTCGCTCAT-GCAAGCTCATCGTCCCTAAAGTGTT-ACGCAGATGCGACCCCAGGT-CAGGCGGG
	Ludwigia_spathulata_1                         TGCACAGCA---GAGCGACCCGAGAACACGTGAAAAAACAAAATGACGAGGTGCATGGGGTTGAAGGACTCCATGCCCTCGA-CTCCTGCGGCCGCAGGTGCCTTAATCGGTTCCACGGCTT-CGGGCAACTAAGAA-CACCGGCGCGGAAAGCGCCAAGGAACTCAAACAAGAGAAGCACTGTCCCGTGGTACCCGTAAGCGGGCTGCTGCGGGA--AGTTGTGCCATC-TTTAACAA--TAC-AAAAACGACTCTCGGCAACGGATATCTCGGCTCTCGCATCGATGAAGAACGTAGCGAAATGCGATACTTGGTGTGAATTGCAGAATCCCGTGAACCATCGAGTCTTTGAACGCAAGTTGCGCCCGAAGCCATCCGGCTGAGGGCACGTCTGCCTGGGCGTCAATCATCAA-TTCGCCACCCAACCCGTGCTCTCCCCACGGAGATGACCGGGCTGTTGGTTGCGGACAGTGGCCTCCCGCAGTCATGCACTGCGGTTGGCTTAAAAACGAGCATCGGAGCGGCA-TTTCTCCGCGGCATGCGGTGGTGTT---ACATTCTA-CCCCTCCAGGTACTGCCCGGAGTGTCGCTCAT-GCAAGCTCATCGTCCCTAAAGTGTT-ACACAGATGCGACCCCAGGTACAGGCGGG
	Ludwigia_sphaerocarpa_3                       TGCACAGCA---GAGCGACCCGAGAACACGTGAAAAAACAAAATGACGAGGTGCATGGGGTTGAAAGACTCCATGCCCTCGA-CTCCTGCGGCCGCGGGTCCCTTAATCGGGTCCACGGCTT-CGGGCAACTAAGAA-CACCGGCGCGGAAAGCGCCAAGGAACTCGAACAAGAGAAGCACTGTCCCGTGGTACCCGTAAGCGGGCTGCTGCGGGA--AGTTGTGCCATC-TTTAACAA--TAC-AAAAACGACTCTCGGCAACGGATATCTCGGCTCTCGCATCGATGAAGAACGTAGCGAAATGCGATACTTGGTGTGAATTGCAGAATCCCGTGAACCATCGAGTCTTTGAACGCAAGTTGCGCCCGAAGCCATCCGGCTGAGGGCACGTCTGCCTGGGCGTCAATCATCAA-TTCGCCACCCAACCCGTGCTCTCCCCACGGAGATGACCGGGCTGTTGGTTGCGGACAGTGGCCTCCCGCAGTCATGCACTGCGGTTGGCTTAAAAACGAGCATCGGAGCGGCA-TTTCTCCGCGGCATGCGGTGGTGTT---ACATTCTA-CCCCTCCAGGTGCTGCCCGGAGTGTCGCTCAT-GCAAGCTCATCGTCCCTAAAGTGTTCACACAGATGCGACCCCAGGT-CAGGCGGG
	Ludwigia_sphaerocarpa_4                       TGCACAGCA---GAGCGACCCGAGAACACGTGAAAAAACAAAATGACGAGGTGCATGGGGTTGAAGGACTTCATGCCCTCGA-CTCCTGCGGCCGCGGGTGCCTTAATCGGGTCCACGGCTT-CGGGCAACTAAGAA-CACCGGCGCGGAAAGCGCCAAGGAACTCAAACAAGAGAAGCACTGTCCCGTAGTACCCGTAAGTGGGCTGCTGCGGGA--AGTTGTGCCATC-TTTAACAA--TAC-AAAAACGACTCTCGGCAACGGATATCTCGGCTCTCGCATCGATGAAGAACGTAGCGAAATGCGATACTTGGTGTGAATTGCAGAATCCCGTGAACCATCGAGTCTTTGAACGCAAGTTGCGCCCGAAGCCATCCGGCTGAGGGCACGTCTGCCTGGGCGTCAATCATCAA-TTCGCCACCAAACCCGTGCTCTCCCCACGGAGATGACCGGGCCGTTGGTTGCGGACAGTGGCCTCCCGCAGTCGTGCACTGCGGTTGGCTTAAAAACGAGCATCGGAGCGGCA-TTTCTCCGCGGCATGCGGTGGTGTT---ACATTCTA-CTCCTCCAGGTGCTGCCCGGAGTGTCGCTCAT-GCAAGCTCATTGTCCCTAAAGTGTT-ACACAGATGCGACCCCAGGT-CAGGCGGG
	Ludwigia_suffruticosa_1                       TGCACAGCA---GAGCGACCCGAGAACACGTGAAAAAACAAAACGACGAGGTGCACGGGGTTGAAGGACTCCGTGCCCTCGA-CTCCTGCGGCCGCGGGTGCCTTAATCGGTTCCACGGCTT-CGGGCAACTAAGAA-CACCGGCGCGGAAAGCGCCAAGGAACTCGAACAAGAGAAGCACCGTCCCGCAGTACCCGTAAGCGGGCTGCTGCGGGA--AGTTGTGCCATC-TTTAACAA--TAC-AAAAACGACTCTCGGCAACGGATATCTCGGCTCTCGCATCGATGAAGAACGTAGCGAAATGCGATACTTGGTGTGAATTGCAGAATCCCGTGAACCATCGAGTCTTTGAACGCAAGTTGCGCCCGAAGCCATCCGGCTGAGGGCACGTCTGCCTGGGCGTCAATCATCAA-TTCGCCACCCAACCCGTGCTCTCCCCACGGAGATGACCGGGCTGCCGGTTGCGGACAGTGGCCTCCCGCAGTCACGCACTGCGGTTGGCTTAAAAACGAGCATCGGAGCGGCA-TTTCTCCGCGGCATGCGGCGGTGTT---ACGTTCTA-CCCCTCCAGGTGCTGCCCGGAGTGCCGCTCAT-GCGAGCTCATCGTCCCTAAAGTGTT-ACACAGATGCGACCCCAGGT-CAGGCGGG
	Ludwigia_suffruticosa_5                       TGCACAGCA---GAGCGACCCGAGAACACGTGAAAAAACAAAATGACGAGGTGCATGGGGTTGAAGGACTCCATGCCCTCGA-CTCCTGCGGCCGCGGGTCCCTTAATCGGGTCCACGGCTT-CGGGCAACTAAGAA-CACCGGCGCGGAAAGCGCCAAGGAACTCGAACAAGAGAAGCACTGTCCCGTGGTACCCGTAAGCGGGCTGCTGCGGGA--AGTTGTGCCATC-TTTAACAA--TAC-AAAAACGACTCTCGGCAACGGATATCTCGGCTCTCGCATCGATGAAGAACGTAGCGAAATGCGATACTTGGTGTGAATTGCAGAATCCCGTGAACCATCGAGTCTTTGAACGCAAGTTGCGCCCGAAGCCATCCGGCTGAGGGCACGTCTGCCTGGGCGTCAATCATCAA-TTCGCCACCCAACCCGTGCTCTCCCCACGGAGATGACCGGGCTGTTGGTTGCGGACAGTGGCCTCCCGCAGTCATGCACTGCGGTTGGCTTAAAAACGAGCATCGGAGCGGCA-TTTCTCCGCGGCATGCGGTGGTGTT---ACATTCTA-CCCCTCCAGGTGCTGCCCGGAGTGTCGCTCAT-GCAAGCTCATCGTCCCCAAAGTGTT-ACACAGATGCGACCCCAGGT-CAGGCGGG
	Ludwigia_x_taiwanensis                        TGCACAGCA---GAGCGACTCGAGAACACGTGACAAAATAAAATAACGAGGTGCACGGGGC-GAG---CTCCATGCCCTCGT-CTCCTGTAGCCGCGGGTGCCTTAATCGGATCCACGACCT-CAGGCAACTACAAA-CACCGGCGCGGGAAGCGCCAAGGAACTAAAACAAGAGGAGCACGGTCCCGTCGTACCCATAAGCGGGCTACTGCGGGA--AGTTGTGCCATC-TTTTACGA--TATCAAAAATGACTCTCGGCAACGGATATCTCGGCTCTCGCATCGATGAAGAACGTAGCGAAATGCGATACTTGGTGTGAATTGCAGAATCCCGTGAACCATCGAGTCTTTGAACGCAAGTTGCGCCCGAAGCCATCCGGTTGAGGGCACGTCTGCCTGGGCGTCAATCATCAA-TTCGCCATCCAACCCATACTSTCCCTACGGAGATGACTGGGCCATCGGATGCGGACACTGGCCTCCCGCGGTCGTGCACTGCGGTTGGATTAAAAACGAGCATCGGAGCGGCA-TCTCTCCGCGGCATGCGGTGGTGTT--ATGTTTCTAACCCCTTCA-GTGTTGCCCGGAGCATCCCTCAT-GAGAGCTCATCGACCCGAA-GCGT--ACACAGATGCGATCCCAGGT-CAGGCGGG
	Ludwigia_octovalvis                           TGCATAGCA---GAGCGACCTGAGAACACGTGAAAAAACAAAATAACGAGGTGCACGGGGT-GAA---CTCCATGCCCTCGT-CTCCTGCGGTCGTGGGTGCCTTACACAGGTCCACGGCCT-CAGGCAATTACGAA-CACCGGCGCGGGTAGCGCCAAGGAAATCTAACAAGAGAAGCACCGTCCCGTTGTACCCGTAAGTGGGCTGCTGCGGGAAGAGTTGTGCCATC-TTCTACAA--TACCAAAAACGACTCTCGGCAACGGATATCTCGGCTCTCGCATCGATGAAGAACGTAGCGAAATGCGATACTTGGTGTGAATTGCAGAATCCCGTGAACCATCGAGTCTTTGAACGCAAGTTGCGCCCGAAGCCATCCGGCCGAGGGCACGTCTGCCTGGGCGTCAATCATCAA-TTCGCCATCCAACCCGTCCTCTCCCCACGGAGATGACTGTGCCATTGGATGCGGACAGTGGCCTCCCGCGGTCATGCACTGCGGTTGGCTTAAAAATGAGCATCGGAGCGGCA-TCTCTCCGCGGCATGCGGTGGTGTT--ATGTTTCTCACCCCTTTTGATGCTGCCCGGAGTGTCTCTCAC-GCAAGCTCATCGACCCTAA-GTGC--ACATAGATGCGACCCCAGGT-CAGGCGGG
	Hauya_elegans                                 TGCATAGCA---GAACAACCC?AGAACCGGTTCACAACCA-----CTGCGGAGACTGGGGCAATCCCCTTGCTCTCCC--GA-ATCCCGCGGCCGTGGGTGCCTTCCTCAGGTCCCCGGCTT-CGGGAAAACAACAAACCCCGGCACGGAAAGTGCCAAGGAACATGAATAAGAGAAGCGCCGTCC-ACGACCCCCGTCCGCGGGGTGTCG?GGGATTCAGCGCCTCCTTCTCTATCAA--TAT-CAAAACGACTCTCGGCAACGGATATCTCGGCTCTCGCATCGATGAAGAACGTAGCGAAATGCGATACTTGGTGTGAATTGCAGAATCCCGTGAACCATCGAGTCTTTGAACGCAAGTTGCGCCCTAAGCCATTCGGCCGAGGGCACGTCTGCCTGGGCGTCAATCATCAA-TTCGTCACCCAACC-GCCTCCCCCGCA-AAAGGGAGCTCGGAGCTTGGGTACGGAAGTTGGCCTCCCGTGTTGTTGAAGCGCGGTTGGCCTAAGAACGAGCATCGGACTGGTG--ATCTCCGAGGCACGCGGTGGTTGT---TCATTCTT--ACCTCGTGACGTTGCCCGGAGC?TCTCTCATATGGAGCYCCGCGACCCTAGAT??????????????????????????????????
	Hauya_heydeana                                TGCACAGCAGCAGAACAACCCGAGAACCGGTTCACAACCA-----CTGGGGAGACTGGGGCGATCCCCCTGCTCTCCC--AA-ATCCCACGGTCGTGGGTGCCTTCCTCAGGTCCACGGCTT-CGGGCAAACAACAAACCCCGGCACGGAAAGTGCCAAGGAACTTGAATAAGAGAAGCGCCGTCCCACGACCCCCGTCCGCGGG-TGTCGCGGGATTCAGCGCCTCCTTCTCTATCAA--TAT-CAAAACGACTCTCGGCAACGGATATCTCGGCTCTCGCATCGATGAAGAACGTAGCGAAATGCGATACTTGGTGTGAATTGCAGAATCCCGTGAACCATCGAGTCTTTGAACGCAAGTTGCGCCCTAAGCCATTCGGCCGAGGGCACGTCTGCCTGGGCGTCAATCATCAA-TTCGTCACCCAACC-GCCTCCCACCCA-GAAGGGAGCTCGGAGCTTGGGTACGGAAGTTGGCCTCCCGTGTTGTTCAAGCGCGGCTGGCCTAAAAACGAGCATCGGATTGATG--ATCTCCGAGGCACGCGGTGGTTGT---TCATTCTT--ACCTCGTGACGTTGCCCGGAGCGTCTCTCATACGGAGCTCCACGACCCTAGAT??????????????????????????????????
	Circaea_alpina                                TGCACAGCA---GAACAACCCGAGAACCGGTTCACAACCRC----CTRGAAGACATGGG-CACGCCCCATGCGCTCCC--AG-GTACYGCGGCGGCGGGTTCCCTCGTGGGATCCACGGCCT-CGGGCAACAACGAA-CCCCGGCACGGAACGTGCCAAGGAACTTGAATAAGAGAAGCGCCGTCCCAAGACCCCCGCCCGCGGGGTGTCTYGGAATCACGCGCCATCTTTTCTATCAA--TAT-CAAAACGACTCTCGGCAACGGATATCTCGGCTCTCGCATCGATGAAGAACGTAGCGAAATGCGATACTTGGTGTGAATTGCAGAATCCCGTGAACCATCGAGTCTTTGAACGCAAGTTGCGCCCTAAGCCATTCGGCCGAGGGCACGTCTGCCTGGGCGTCAATCATCAA-TTCGTCCCCCAACCCCCCGCTCCCCCACAAAAGGAGTGCGGAGCTTGGGTACGGAACTTGGCCTCCCGTGCTCTTGCAGCGCGGCTGGCCCAAATGCGAGCATCGGACTGATG--ATCTCCGAGGCACGCGGTGGTTGT---TAACTCTT--ACCTCGTGACGTTGCCCGGAGCGTCTCCCAAACGGAGCTCAACGACCCTAGATCACT---ATCGATGCGACCCCA????????????

;


END;

begin trees;
	tree a = [&R] ((Circaea_alpina[&height=6.811768988861132E-15,height_95%_HPD={0.0,1.4210854715202004E-14},height_median=7.105427357601002E-15,height_range={0.0,2.8421709430404007E-14},length=16.545800448005174,length_95%_HPD={12.685700965406781,19.71934849874808},length_median=16.699196299607454,length_range={10.524850767478995,24.560750085855293}]:16.5458,(Hauya_elegans[&height=6.811768988861132E-15,height_95%_HPD={0.0,1.4210854715202004E-14},height_median=7.105427357601002E-15,height_range={0.0,2.8421709430404007E-14},length=4.360453869275465,length_95%_HPD={2.8871265950754292,6.046387466003992},length_median=4.2763904402384085,length_range={2.2095289041533164,12.396256544673378}]:4.360454,Hauya_heydeana[&height=6.811768988861132E-15,height_95%_HPD={0.0,1.4210854715202004E-14},height_median=7.105427357601002E-15,height_range={0.0,2.8421709430404007E-14},length=4.360453869275465,length_95%_HPD={2.8871265950754292,6.046387466003992},length_median=4.2763904402384085,length_range={2.2095289041533164,12.396256544673378}]:4.360454)[&CAheight_95%_HPD={2.8871265950754363,6.046387466003999},CAheight_mean=4.36045386927547,CAheight_median=4.2763904402384085,CAheight_range={2.2095289041533164,12.396256544673378},height=4.36045386927547,height_95%_HPD={2.8871265950754363,6.046387466003999},height_median=4.2763904402384085,height_range={2.2095289041533164,12.396256544673378},length=12.18534657872968,length_95%_HPD={8.729197748223513,15.680332881498916},length_median=12.25934689159373,length_range={5.444924318764286,20.535209039917373},posterior=1.0]:12.185347)[&CAheight_95%_HPD={12.685700965406788,19.719348498748086},CAheight_mean=16.54580044800518,CAheight_median=16.699196299607454,CAheight_range={10.524850767479002,24.560750085855293},height=16.54580044800518,height_95%_HPD={12.685700965406788,19.719348498748086},height_median=16.699196299607454,height_range={10.524850767479002,24.560750085855293},length=30.35630255548539,length_95%_HPD={26.676321545608754,34.42413339900104},length_median=30.194071738711198,length_range={22.87774513820081,38.91604867611285},posterior=1.0]:30.356303,((((((Ludwigia_alata_3[&height=6.720987503901226E-15,height_95%_HPD={0.0,1.4210854715202004E-14},height_median=7.105427357601002E-15,height_range={0.0,2.1316282072803006E-14},length=3.2692128173489827,length_95%_HPD={2.3068692587411164,4.151422143765139},length_median=3.2688981424588377,length_range={1.6246872039842515,5.373166622251894}]:3.269707,((Ludwigia_arcuata_1[&height=6.751774268365889E-15,height_95%_HPD={0.0,1.4210854715202004E-14},height_median=7.105427357601002E-15,height_range={0.0,2.8421709430404007E-14},length=0.6308790086624928,length_95%_HPD={0.03632075965835213,1.4515219614977113},length_median=0.5524825436350014,length_range={0.006750229125778162,2.5800284337938137}]:0.630879,Ludwigia_repens_2[&height=6.751774268365889E-15,height_95%_HPD={0.0,1.4210854715202004E-14},height_median=7.105427357601002E-15,height_range={0.0,2.8421709430404007E-14},length=0.6308790086624928,length_95%_HPD={0.03632075965835213,1.4515219614977113},length_median=0.5524825436350014,length_range={0.006750229125778162,2.5800284337938137}]:0.630879)[&CAheight_95%_HPD={0.036320759658359236,1.4515219614977255},CAheight_mean=0.6308790086624992,CAheight_median=0.5524825436350085,CAheight_range={0.006750229125778162,2.580028433793821},height=0.6308790086624992,height_95%_HPD={0.036320759658359236,1.4515219614977255},height_median=0.5524825436350085,height_range={0.006750229125778162,2.580028433793821},length=1.870985498343753,length_95%_HPD={0.8699919753459824,2.856392753794651},length_median=1.8646398936613124,length_range={0.3056244742932819,4.309847383569327},posterior=1.0]:1.871471,((Ludwigia_arcuata_4[&height=6.8038749466907046E-15,height_95%_HPD={0.0,1.4210854715202004E-14},height_median=7.105427357601002E-15,height_range={0.0,2.8421709430404007E-14},length=0.5195989386039709,length_95%_HPD={5.885330300259284E-5,1.3371539649691258},length_median=0.4253528607564476,length_range={5.885330300259284E-5,2.863422330152595}]:0.579459,Ludwigia_brevipes_6[&height=6.787297458132809E-15,height_95%_HPD={0.0,1.4210854715202004E-14},height_median=7.105427357601002E-15,height_range={0.0,2.8421709430404007E-14},length=0.5158726492306439,length_95%_HPD={5.885330300259284E-5,1.3432841754886766},length_median=0.4202990925380945,length_range={5.885330300259284E-5,2.7704130157253744}]:0.579459)[&CAheight_95%_HPD={5.885330302390912E-5,1.4535727904172475},CAheight_mean=0.5794592279085975,CAheight_median=0.49016116406557586,CAheight_range={5.885330302390912E-5,2.863422330152602},height=0.3829182867216476,height_95%_HPD={5.885330302390912E-5,1.036567342970244},height_median=0.28508750285182316,height_range={5.885330302390912E-5,2.5563643536895313},length=0.4173749040548659,length_95%_HPD={1.262533980934677E-4,1.0738248600245015},length_median=0.33963879881639514,length_range={1.262533980934677E-4,2.1926304899564215},posterior=0.5478280191089879]:0.22865,Ludwigia_repens_4[&height=6.777824607528297E-15,height_95%_HPD={0.0,1.4210854715202004E-14},height_median=7.105427357601002E-15,height_range={0.0,2.8421709430404007E-14},length=0.6846620268402069,length_95%_HPD={0.03187916553125092,1.5190456566658952},length_median=0.6065596948017387,length_range={0.005457508445182668,2.8303564580144425}]:0.808109)[&CAheight_95%_HPD={0.11114074064759905,1.674149194726013},CAheight_mean=0.8081088948227769,CAheight_median=0.733909606647309,CAheight_range={0.012651526408262725,2.863422330152602},height=0.8081088948227769,height_95%_HPD={0.11114074064759905,1.674149194726013},height_median=0.733909606647309,height_range={0.012651526408262725,2.863422330152602},length=1.6942324212926245,length_95%_HPD={0.8025919377532631,2.6565150877175796},length_median=1.6768380450261517,length_range={0.2730525453416064,3.9231499323376084},posterior=1.0]:1.694241)[&CAheight_95%_HPD={1.5236712140874218,3.4471515909499075},CAheight_mean=2.502350240090008,CAheight_median=2.499379152450608,CAheight_range={0.7353786792262937,4.35352493576417},height=2.5009787834122568,height_95%_HPD={1.523253661582494,3.4407728480807265},height_median=2.497500685829717,height_range={0.7353786792262937,4.348907923539841},length=0.7684671190577009,length_95%_HPD={0.18813088352455054,1.4469483401091452},length_median=0.7269673335367628,length_range={0.008627737260127333,2.6830520396963493},posterior=0.998555716031552]:0.767357)[&CAheight_95%_HPD={2.3068692587411235,4.151422143765139},CAheight_mean=3.269707474407357,CAheight_median=3.268933434569803,CAheight_range={1.638878038150878,5.373166622251901},height=3.269707474407357,height_95%_HPD={2.3068692587411235,4.151422143765139},height_median=3.268933434569803,height_range={1.638878038150878,5.373166622251901},length=0.8032941362006231,length_95%_HPD={0.21970616191315173,1.4384524536682548},length_median=0.7608758961002877,length_range={0.07328435454793691,2.8155887794934102},posterior=1.0]:0.839121,(((Ludwigia_lanceolata_2[&height=6.696515973172903E-15,height_95%_HPD={0.0,1.4210854715202004E-14},height_median=7.105427357601002E-15,height_range={0.0,2.1316282072803006E-14},length=2.2344196102191,length_95%_HPD={1.090590141520046,3.264353884280254},length_median=2.229464873051974,length_range={0.3861748039712367,4.605918946829981}]:2.235284,Ludwigia_suffruticosa_1[&height=6.696515973172903E-15,height_95%_HPD={0.0,1.4210854715202004E-14},height_median=7.105427357601002E-15,height_range={0.0,2.1316282072803006E-14},length=2.2347265066042357,length_95%_HPD={1.090590141520046,3.264353884280254},length_median=2.229716564477229,length_range={0.3861748039712367,4.605918946829981}]:2.235284)[&CAheight_95%_HPD={1.0899140311923432,3.2675066825930656},CAheight_mean=2.2352842905186887,CAheight_median=2.229716564477229,CAheight_range={0.3861748039712509,4.605918946829995},height=2.233349765041935,height_95%_HPD={1.0899140311923432,3.2591431836233298},height_median=2.2290353455435366,height_range={0.3861748039712509,4.605918946829995},length=0.9700195605937681,length_95%_HPD={0.21021847318499454,1.8197090589851257},length_median=0.9218864526610844,length_range={0.031183967516234645,3.1240766717432678},posterior=0.998555716031552]:0.987835,Ludwigia_pilosa_8[&height=6.7130934617307985E-15,height_95%_HPD={0.0,1.4210854715202004E-14},height_median=7.105427357601002E-15,height_range={0.0,2.8421709430404007E-14},length=3.073409883546054,length_95%_HPD={1.9486850719750137,4.14198750410268},length_median=3.0919765428613886,length_range={0.5620555430031757,4.908952481862919}]:3.223119)[&CAheight_95%_HPD={2.0926221340300657,4.355902244714436},CAheight_mean=3.22311935199655,CAheight_median=3.223895395238962,CAheight_range={1.228374492628305,5.821181103501566},height=3.0410668421447253,height_95%_HPD={1.9972135790881964,3.99415678866972},height_median=3.0593490712417584,height_range={1.228374492628305,4.7886975673106775},length=0.4862671797097444,length_95%_HPD={0.005264371897524711,1.1158846182510942},length_median=0.42883875140525163,length_range={0.001087473733122124,2.295723245192086},posterior=0.6923675147205866]:0.342889,Ludwigia_ravenii_1[&height=6.7083570364285424E-15,height_95%_HPD={0.0,1.4210854715202004E-14},height_median=7.105427357601002E-15,height_range={0.0,2.1316282072803006E-14},length=3.3892361381632234,length_95%_HPD={2.3009432728522583,4.476894569687872},length_median=3.44041039841629,length_range={0.5620555430031757,5.459350190790175}]:3.566008)[&CAheight_95%_HPD={2.584859044982281,4.539954978706277},CAheight_mean=3.566008111919148,CAheight_median=3.5789038929226678,CAheight_range={1.5470234728215004,6.057008672997725},height=3.516895457536463,height_95%_HPD={2.548547099328843,4.436786385609253},height_median=3.5356382133291966,height_range={1.5470234728215004,5.821181103501566},length=0.5796622742829421,length_95%_HPD={1.4010084878179896E-4,1.285847343191314},length_median=0.5198241837470654,length_range={1.4010084878179896E-4,3.331304614829449},posterior=0.8899011220975447]:0.54282)[&CAheight_95%_HPD={3.084730359585528,5.0221581842923015},CAheight_mean=4.108828410453442,CAheight_median=4.11001692678154,CAheight_range={2.288159209526789,7.227154001612199},height=4.061708906639821,height_95%_HPD={3.088585483980509,4.868631434607693},height_median=4.074771233523826,height_range={2.288159209526789,7.013186513465769},length=0.35547224103167496,length_95%_HPD={0.008626196024714261,0.8561645018280473},length_median=0.2945440951438911,length_range={1.8821995849549467E-4,3.225518851436597},posterior=0.9050105543828464]:0.516993,((((Ludwigia_curtissii_1[&height=6.740722609327292E-15,height_95%_HPD={0.0,1.4210854715202004E-14},height_median=7.105427357601002E-15,height_range={0.0,2.8421709430404007E-14},length=1.2006104123795034,length_95%_HPD={0.06340505785964012,2.484900674579599},length_median=1.102550290952152,length_range={0.01333386420768079,3.970695668323245}]:1.201553,Ludwigia_simpsonii_3[&height=6.737564992459121E-15,height_95%_HPD={0.0,1.4210854715202004E-14},height_median=7.105427357601002E-15,height_range={0.0,2.8421709430404007E-14},length=1.2005776831805743,length_95%_HPD={0.06340505785964012,2.484900674579599},length_median=1.102550290952152,length_range={0.01333386420768079,3.970695668323245}]:1.201553)[&CAheight_95%_HPD={0.06306669441119794,2.486302164584906},CAheight_mean=1.2015531450294554,CAheight_median=1.102686157013359,CAheight_range={0.01333386420768079,3.970695668323266},height=1.1939600947572115,height_95%_HPD={0.04862586825635162,2.453938932453795},height_median=1.098906677263038,height_range={0.01333386420768079,3.970695668323266},length=1.2683342619082676,length_95%_HPD={0.1502138885703843,2.4622812392923734},length_median=1.2099984589840247,length_range={0.0058407795185431155,3.851339610435936},posterior=0.9944450616598156]:1.261415,Ludwigia_sphaerocarpa_4[&height=6.762036523187444E-15,height_95%_HPD={0.0,1.4210854715202004E-14},height_median=7.105427357601002E-15,height_range={0.0,2.8421709430404007E-14},length=2.461003502071591,length_95%_HPD={1.291590847766578,3.659289808004445},length_median=2.4642802676005857,length_range={0.5508417796315968,4.514364313686237}]:2.462968)[&CAheight_95%_HPD={1.2907089079876144,3.659289808004459},CAheight_mean=2.4629676784280683,CAheight_median=2.4649329641423066,CAheight_range={0.550841779631611,4.514364313686244},height=2.462642615184342,height_95%_HPD={1.291590847766578,3.659289808004459},height_median=2.464792355080487,height_range={0.550841779631611,4.514364313686244},length=1.2161235377081143,length_95%_HPD={0.25197558685098187,2.252864043495734},length_median=1.1585156934525855,length_range={0.011435470608581966,3.4785774490339136},posterior=0.999666703699589]:1.52179,(Ludwigia_glandulosa_glandulosa_4[&height=6.74309082197842E-15,height_95%_HPD={0.0,1.4210854715202004E-14},height_median=7.105427357601002E-15,height_range={0.0,2.1316282072803006E-14},length=2.953343159313851,length_95%_HPD={1.3059939807748364,4.503010550876581},length_median=3.038820694000485,length_range={0.19674018287594208,5.660632036629856}]:3.05265,Ludwigia_glandulosa_brachycarpa_2[&height=6.775456394877169E-15,height_95%_HPD={0.0,1.4210854715202004E-14},height_median=7.105427357601002E-15,height_range={0.0,2.1316282072803006E-14},length=2.971702258500812,length_95%_HPD={1.3028256748020368,4.504401913795597},length_median=3.058966926378723,length_range={0.19674018287594208,5.470812153261129}]:3.05265)[&CAheight_95%_HPD={1.3072434031866038,4.689458734801001},CAheight_mean=3.0526503655055612,CAheight_median=3.128029574106442,CAheight_range={0.1967401828759492,5.66063203662987},height=2.666138528850022,height_95%_HPD={1.0623236760601884,4.061312608612795},height_median=2.7162134961615294,height_range={0.1967401828759492,5.005747063315965},length=1.1151982897187098,length_95%_HPD={1.855760716154009E-4,2.4942514848686628},length_median=1.0067408222840193,length_range={1.855760716154009E-4,4.092049687528551},posterior=0.6701477613598489]:0.932107)[&CAheight_95%_HPD={2.8551314675378947,4.920667100206977},CAheight_mean=3.984757693990982,CAheight_median=4.026859981543716,CAheight_range={1.8649359413120479,6.8492746172835055},posterior=0.30518831240973227]:0.39147,(((((Ludwigia_lanceolata_3[&height=6.7841398412646386E-15,height_95%_HPD={0.0,1.4210854715202004E-14},height_median=7.105427357601002E-15,height_range={0.0,2.8421709430404007E-14},length=1.4086049860276006,length_95%_HPD={0.0844229083452177,2.885809343504448},length_median=1.3013894885698605,length_range={0.014342382145876797,4.628320477397622}]:1.651631,Ludwigia_sphaerocarpa_3[&height=6.8236100521167714E-15,height_95%_HPD={0.0,1.4210854715202004E-14},height_median=7.105427357601002E-15,height_range={0.0,2.8421709430404007E-14},length=1.53477281622108,length_95%_HPD={0.19248587722335486,3.0394320121035747},length_median=1.4434351419430982,length_range={0.02080022969382611,4.307498975670335}]:1.651631)[&CAheight_95%_HPD={0.22593453776588035,3.179120205944095},CAheight_mean=1.6516311451340349,CAheight_median=1.5866829339602546,CAheight_range={0.020800229693833217,4.628320477397629},posterior=0.38929007888012446]:0.257658,Ludwigia_suffruticosa_5[&height=6.7794034159623825E-15,height_95%_HPD={0.0,1.4210854715202004E-14},height_median=7.105427357601002E-15,height_range={0.0,2.8421709430404007E-14},length=1.5498191717770702,length_95%_HPD={0.1592238845545353,3.0439129307215183},length_median=1.464824358216049,length_range={0.014342382145876797,4.382810003281193}]:1.909289)[&CAheight_95%_HPD={0.5712896416957847,3.4288284384189254},CAheight_mean=1.9092893496744554,CAheight_median=1.873081239403561,CAheight_range={0.14107694276540883,4.628320477397629},height=1.904605326230625,height_95%_HPD={0.5537817470640292,3.3987781012633818},height_median=1.8694754410184302,height_range={0.14107694276540883,4.628320477397629},length=1.1692361714585398,length_95%_HPD={0.12330134805113602,2.3897938351398906},length_median=1.078993676748091,length_range={0.004072795868466983,4.044642936971087},posterior=0.996444839462282]:1.26499,Ludwigia_pilosa_4[&height=6.761247118970401E-15,height_95%_HPD={0.0,1.4210854715202004E-14},height_median=7.105427357601002E-15,height_range={0.0,2.8421709430404007E-14},length=3.049749387277392,length_95%_HPD={1.6574486013815175,4.219119223609411},length_median=3.088882044870303,length_range={0.6788421695252183,5.607007387703675}]:3.174279)[&CAheight_95%_HPD={1.7196363160490193,4.503423188178452},CAheight_mean=3.1742789828421127,CAheight_median=3.2128359988127926,CAheight_range={0.6911844811681149,5.771145064303376},height=2.845010248559919,height_95%_HPD={1.6057440444412379,4.099183560603109},height_median=2.8728807726107846,height_range={0.6911844811681149,4.902373201523908},length=0.6382923311136018,length_95%_HPD={1.9212691753267563E-4,1.5800883349370807},length_median=0.5352319355680422,length_range={1.9212691753267563E-4,3.0833591750004956},posterior=0.5571603155204977]:0.607438,((Ludwigia_palustris_5[&height=6.799927925605491E-15,height_95%_HPD={0.0,1.4210854715202004E-14},height_median=7.105427357601002E-15,height_range={0.0,2.8421709430404007E-14},length=1.6838046134615003,length_95%_HPD={0.33646084758959915,3.036143246296433},length_median=1.6455376933162356,length_range={0.03636739042607218,4.211174810641616}]:1.687055,Ludwigia_spathulata_1[&height=6.80545375512479E-15,height_95%_HPD={0.0,1.4210854715202004E-14},height_median=7.105427357601002E-15,height_range={0.0,2.8421709430404007E-14},length=1.6853398491667,length_95%_HPD={0.3246765121584403,3.036143246296433},length_median=1.6458641889904726,length_range={0.03636739042607218,4.218193763780491}]:1.687055)[&CAheight_95%_HPD={0.3151947597518614,3.03614324629644},CAheight_mean=1.6870554814666758,CAheight_median=1.6459010767418363,CAheight_range={0.03636739042608639,4.508737848337297},height=1.6669340896662155,height_95%_HPD={0.3464274797820224,3.0120326726137847},height_median=1.631069895816335,height_range={0.03636739042608639,4.21117481064163},length=1.2806849497076946,length_95%_HPD={0.06982801577736808,2.4560030146933087},length_median=1.2196179351225211,length_range={0.005024390955654212,3.708482953210435},posterior=0.9836684812798578]:1.682366,Ludwigia_polycarpa_1[&height=6.7699305653578705E-15,height_95%_HPD={0.0,1.4210854715202004E-14},height_median=7.105427357601002E-15,height_range={0.0,2.8421709430404007E-14},length=3.2548527288533133,length_95%_HPD={2.1891429240568243,4.380233509773561},length_median=3.267393987165839,length_range={1.084633254181071,6.053789061033974}]:3.369421)[&CAheight_95%_HPD={2.1891429240568314,4.63406497486659},CAheight_mean=3.3694212852169825,CAheight_median=3.369468584055049,CAheight_range={1.084633254181071,6.072724045143154},posterior=0.46461504277302523]:0.412295)[&CAheight_95%_HPD={2.732144117955812,4.820598431679365},CAheight_mean=3.7817167581670015,CAheight_median=3.785465803264472,CAheight_range={1.9620389575768513,6.8492746172835055},posterior=0.2977446950338851]:0.358848,(Ludwigia_ovalis_2[&height=6.732828567156865E-15,height_95%_HPD={0.0,1.4210854715202004E-14},height_median=7.105427357601002E-15,height_range={0.0,2.8421709430404007E-14},length=0.8268755859181551,length_95%_HPD={0.01959352785883084,1.968478114226059},length_median=0.6981810286687349,length_range={0.011333845176295654,4.195186900536285}]:0.826876,Ludwigia_ovalis_5[&height=6.732828567156865E-15,height_95%_HPD={0.0,1.4210854715202004E-14},height_median=7.105427357601002E-15,height_range={0.0,2.8421709430404007E-14},length=0.8268755859181551,length_95%_HPD={0.01959352785883084,1.968478114226059},length_median=0.6981810286687349,length_range={0.011333845176295654,4.195186900536285}]:0.826876)[&CAheight_95%_HPD={0.019593527858837945,1.9684781142260732},CAheight_mean=0.8268755859181629,CAheight_median=0.6981810286687491,CAheight_range={0.011333845176295654,4.195186900536292},height=0.8268755859181629,height_95%_HPD={0.019593527858837945,1.9684781142260732},height_median=0.6981810286687491,height_range={0.011333845176295654,4.195186900536292},length=2.7511822213007706,length_95%_HPD={1.1411374262389842,4.431289316741363},length_median=2.6866095703542783,length_range={0.3380381699891686,6.605616921952219},posterior=1.0]:3.313689)[&CAheight_95%_HPD={2.8509533755048224,5.241178996618721},CAheight_mean=4.140564891118622,CAheight_median=4.156042685906144,CAheight_range={2.079750035290651,7.814665389395238},posterior=0.38395733807354737]:0.235663)[&CAheight_95%_HPD={3.328174665366305,5.314208794044092},CAheight_mean=4.376228168861848,CAheight_median=4.38560188458402,CAheight_range={2.4872232007350163,7.814665389395238},posterior=0.4251749805577158]:0.249593)[&CAheight_95%_HPD={3.679051256889686,5.7217007305227625},CAheight_mean=4.625820954329875,CAheight_median=4.583702134703309,CAheight_range={3.0716541125352137,7.814665389395238},height=4.625623609838453,height_95%_HPD={3.679051256889686,5.7217007305227625},height_median=4.5836348871055215,height_range={3.0716541125352137,7.814665389395238},length=1.4223667612123823,length_95%_HPD={0.1783063541333334,2.9130246860414175},length_median=1.2930691646911683,length_range={0.020937059766517052,6.19184999072381},posterior=0.9994445061659816]:1.426615,((Ludwigia_linearis_2[&height=6.718619291250097E-15,height_95%_HPD={0.0,1.4210854715202004E-14},height_median=7.105427357601002E-15,height_range={0.0,2.1316282072803006E-14},length=2.6280696379624864,length_95%_HPD={1.4553998254197467,3.7610957154600513},length_median=2.613358496275751,length_range={0.713835332190051,5.190969023108821}]:2.62807,Ludwigia_linifolia_1[&height=6.718619291250097E-15,height_95%_HPD={0.0,1.4210854715202004E-14},height_median=7.105427357601002E-15,height_range={0.0,2.1316282072803006E-14},length=2.6280696379624864,length_95%_HPD={1.4553998254197467,3.7610957154600513},length_median=2.613358496275751,length_range={0.713835332190051,5.190969023108821}]:2.62807)[&CAheight_95%_HPD={1.4553998254197609,3.7610957154600513},CAheight_mean=2.628069637962494,CAheight_median=2.613358496275758,CAheight_range={0.713835332190051,5.190969023108821},height=2.628069637962494,height_95%_HPD={1.4553998254197609,3.7610957154600513},height_median=2.613358496275758,height_range={0.713835332190051,5.190969023108821},length=1.6789039538984618,length_95%_HPD={0.6055241603655688,2.8251677684976286},length_median=1.6162916628217303,length_range={0.17585341784841546,5.491057480339407},posterior=1.0]:1.678936,(Ludwigia_microcarpa_1[&height=6.6838855057002204E-15,height_95%_HPD={0.0,1.4210854715202004E-14},height_median=7.105427357601002E-15,height_range={0.0,2.1316282072803006E-14},length=0.42570933918001497,length_95%_HPD={5.568280939627357E-5,1.2381807297951326},length_median=0.30237326937243836,length_range={5.568280939627357E-5,4.007343030500863}]:0.425709,Ludwigia_microcarpa_4[&height=6.6838855057002204E-15,height_95%_HPD={0.0,1.4210854715202004E-14},height_median=7.105427357601002E-15,height_range={0.0,2.1316282072803006E-14},length=0.42570933918001497,length_95%_HPD={5.568280939627357E-5,1.2381807297951326},length_median=0.30237326937243836,length_range={5.568280939627357E-5,4.007343030500863}]:0.425709)[&CAheight_95%_HPD={5.568280939627357E-5,1.2381807297951468},CAheight_mean=0.4257093391800221,CAheight_median=0.30237326937244546,CAheight_range={5.568280939627357E-5,4.00734303050087},height=0.4257093391800221,height_95%_HPD={5.568280939627357E-5,1.2381807297951468},height_median=0.30237326937244546,height_range={5.568280939627357E-5,4.00734303050087},length=3.8809363898120224,length_95%_HPD={2.343338535656301,5.1961713641843374},length_median=3.8649671701636805,length_range={1.357479594167529,8.367938660870998},posterior=1.0]:3.881296)[&CAheight_95%_HPD={2.929198534330588,5.65383296769749},CAheight_mean=4.3070057895625125,CAheight_median=4.276022320894093,CAheight_range={2.252315915284079,8.638921136428962},height=4.305451521022768,height_95%_HPD={2.929198534330588,5.649866839048769},height_median=4.275566321576655,height_range={2.252315915284079,8.471184324048608},length=1.6838091128790373,length_95%_HPD={0.34135406378356237,3.169939661298457},length_median=1.5932032322247345,length_range={0.05658871157350376,6.7943151426164405},posterior=0.9987779135651594]:1.74543)[&CAheight_95%_HPD={4.337906282426232,7.981219921999717},CAheight_mean=6.052435938668592,CAheight_median=5.944548594998672,CAheight_range={3.699350086116887,11.44850580688265},height=5.958437220321907,height_95%_HPD={4.379158723513676,7.771113313945804},height_median=5.882880467065863,height_range={3.699350086116887,10.625905815480039},length=1.833463489521401,length_95%_HPD={0.10147997142679799,3.7879499949698356},length_median=1.6765611905853035,length_range={0.007835228993876342,6.777633571642809},posterior=0.8959004555049439]:1.642601,((Ludwigia_alternifolia[&height=6.789665670783937E-15,height_95%_HPD={0.0,1.4210854715202004E-14},height_median=7.105427357601002E-15,height_range={0.0,2.1316282072803006E-14},length=2.6538455293430894,length_95%_HPD={1.4488492680253628,3.8034985234844},length_median=2.6453972843856235,length_range={0.6064321708591436,5.261608084048639}]:2.653846,Ludwigia_hirtella[&height=6.789665670783937E-15,height_95%_HPD={0.0,1.4210854715202004E-14},height_median=7.105427357601002E-15,height_range={0.0,2.1316282072803006E-14},length=2.6538455293430894,length_95%_HPD={1.4488492680253628,3.8034985234844},length_median=2.6453972843856235,length_range={0.6064321708591436,5.261608084048639}]:2.653846)[&CAheight_95%_HPD={1.448849268025377,3.8034985234844},CAheight_mean=2.653845529343096,CAheight_median=2.6453972843856377,CAheight_range={0.6064321708591436,5.261608084048653},height=2.653845529343096,height_95%_HPD={1.448849268025377,3.8034985234844},height_median=2.6453972843856377,height_range={0.6064321708591436,5.261608084048653},length=1.3880687978674922,length_95%_HPD={0.36778138289005113,2.4936345444710213},length_median=1.3262781073608636,length_range={0.08164070285102554,4.240650959087169},posterior=1.0]:1.388069,(Ludwigia_maritima[&height=6.761247118970401E-15,height_95%_HPD={0.0,1.4210854715202004E-14},height_median=7.105427357601002E-15,height_range={0.0,2.8421709430404007E-14},length=1.4645946441354045,length_95%_HPD={0.3195123933749855,2.7384369924122325},length_median=1.394175862356981,length_range={0.056046292866639646,4.5833594724038065}]:1.464595,Ludwigia_virgata[&height=6.761247118970401E-15,height_95%_HPD={0.0,1.4210854715202004E-14},height_median=7.105427357601002E-15,height_range={0.0,2.8421709430404007E-14},length=1.4645946441354045,length_95%_HPD={0.3195123933749855,2.7384369924122325},length_median=1.394175862356981,length_range={0.056046292866639646,4.5833594724038065}]:1.464595)[&CAheight_95%_HPD={0.3195123933749926,2.7384369924122396},CAheight_mean=1.4645946441354123,CAheight_median=1.3941758623569882,CAheight_range={0.05604629286665386,4.5833594724038065},height=1.4645946441354123,height_95%_HPD={0.3195123933749926,2.7384369924122396},height_median=1.3941758623569882,height_range={0.05604629286665386,4.5833594724038065},length=2.5773196830751792,length_95%_HPD={1.236908161920006,3.885330442935455},length_median=2.5517512985946027,length_range={0.5272476843767535,5.682788381385919},posterior=1.0]:2.57732)[&CAheight_95%_HPD={2.663505755819031,5.161337952763802},CAheight_mean=4.041914327210607,CAheight_median=4.051098116479373,CAheight_range={1.7173572581510186,8.225296769707306},height=4.041914327210607,height_95%_HPD={2.663505755819031,5.161337952763802},height_median=4.051098116479373,height_range={1.7173572581510186,8.225296769707306},length=3.584164401756976,length_95%_HPD={1.5832405132359355,6.029793277233296},length_median=3.4494913993696485,length_range={0.724024802713636,9.572435800232768},posterior=1.0]:3.653122)[&CAheight_95%_HPD={5.346885833322119,10.522138495669033},CAheight_mean=7.6950367140825175,CAheight_median=7.556038604586,CAheight_range={3.8310093298285963,14.734111361833321},height=7.6950367140825175,height_95%_HPD={5.346885833322119,10.522138495669033},height_median=7.556038604586,height_range={3.8310093298285963,14.734111361833321},length=9.291817355803037,length_95%_HPD={5.822769528524063,12.697462170349624},length_median=9.321346953402816,length_range={3.389593544299874,16.46014011237617},posterior=1.0]:9.341266,(Ludwigia_octovalvis[&height=6.8236100521167714E-15,height_95%_HPD={0.0,1.4210854715202004E-14},height_median=7.105427357601002E-15,height_range={0.0,2.8421709430404007E-14},length=14.216319851650631,length_95%_HPD={10.471517099502428,18.05989315984477},length_median=14.10739732225261,length_range={7.988573589561518,21.853546473367675}]:14.244832,Ludwigia_x_taiwanensis[&height=6.824399456333814E-15,height_95%_HPD={0.0,1.4210854715202004E-14},height_median=7.105427357601002E-15,height_range={0.0,2.8421709430404007E-14},length=14.223896285063391,length_95%_HPD={10.456027170348456,18.05989315984477},length_median=14.10906415797626,length_range={7.988573589561518,23.176109769242604}]:14.244832)[&CAheight_95%_HPD={10.410214048308028,18.124595930852443},CAheight_mean=14.244832341163129,CAheight_median=14.128845593127345,CAheight_range={7.9885735895615255,23.176109769242604},height=14.126191336492196,height_95%_HPD={10.475293257126886,17.872118996357454},height_median=14.026332664345837,height_range={7.9885735895615255,20.700689236175805},length=2.9064226650417493,length_95%_HPD={0.3752956877843765,5.483443119235197},length_median=2.7576819965147763,length_range={0.004565418939392885,9.17264799687354},posterior=0.9604488390178869]:2.79147)[&CAheight_95%_HPD={13.171086288925551,20.22972466440184},CAheight_mean=17.03630261549778,CAheight_median=17.199586999258546,CAheight_range={11.283730301075934,25.383332133462684},height=17.03630261549778,height_95%_HPD={13.171086288925551,20.22972466440184},height_median=17.199586999258546,height_range={11.283730301075934,25.383332133462684},length=29.865800387992625,length_95%_HPD={26.398258516688426,33.98789019119454},length_median=29.712777880437336,length_range={22.409426520526395,37.02647583616192},posterior=1.0]:29.8658)[&CAheight_95%_HPD={44.085868664172615,49.56673995897521},CAheight_mean=46.902103003490375,CAheight_median=46.89560496827119,CAheight_range={39.78732397200136,55.863282637590004},height=46.902103003490375,height_95%_HPD={44.085868664172615,49.56673995897521},height_median=46.89560496827119,height_range={39.78732397200136,55.863282637590004},length=0.0,posterior=1.0];
	tree b = [&R] ((Circaea_alpina[&height=1.247843212531293E-14,height_95%_HPD={0.0,2.8421709430404007E-14},height_median=1.4210854715202004E-14,height_range={0.0,4.263256414560601E-14},length=24.88360286116127,length_95%_HPD={19.287909044672425,29.816373472446912},length_median=25.090765560624916,length_range={14.120142011954428,37.98908612523735}]:24.883603,(Hauya_elegans[&height=1.2488221607683794E-14,height_95%_HPD={0.0,2.8421709430404007E-14},height_median=1.4210854715202004E-14,height_range={0.0,5.6843418860808015E-14},length=6.576793155878139,length_95%_HPD={4.3909996332570245,8.999654617759866},length_median=6.473518024110746,length_range={2.5239532280431547,18.843679526262648}]:6.576793,Hauya_heydeana[&height=1.2488221607683794E-14,height_95%_HPD={0.0,2.8421709430404007E-14},height_median=1.4210854715202004E-14,height_range={0.0,5.6843418860808015E-14},length=6.576793155878139,length_95%_HPD={4.3909996332570245,8.999654617759866},length_median=6.473518024110746,length_range={2.5239532280431547,18.843679526262648}]:6.576793)[&CAheight_95%_HPD={4.390999633257053,8.99965461775988},CAheight_mean=6.576793155878154,CAheight_median=6.47351802411076,CAheight_range={2.5239532280431547,18.84367952626266},height=6.576793155878154,height_95%_HPD={4.390999633257053,8.99965461775988},height_median=6.47351802411076,height_range={2.5239532280431547,18.84367952626266},length=18.30680970528321,length_95%_HPD={12.847849378776424,23.43415248725279},length_median=18.400903554171236,length_range={7.165771732150468,30.49132825372662},posterior=1.0]:18.30681)[&CAheight_95%_HPD={19.28790904467244,29.816373472446912},CAheight_mean=24.883602861161275,CAheight_median=25.09076556062493,CAheight_range={14.120142011954442,37.989086125237364},height=24.883602861161275,height_95%_HPD={19.28790904467244,29.816373472446912},height_median=25.09076556062493,height_range={14.120142011954442,37.989086125237364},length=46.075679919032105,length_95%_HPD={40.860273108562964,52.010952935877995},length_median=45.84293740698302,length_range={31.698165888194644,56.83633637773711},posterior=1.0]:46.07568,((((((Ludwigia_alata_3[&height=1.249501108739262E-14,height_95%_HPD={0.0,2.8421709430404007E-14},height_median=1.4210854715202004E-14,height_range={0.0,5.6843418860808015E-14},length=4.898349365232262,length_95%_HPD={3.454568703367144,6.209256614314796},length_median=4.903130219094024,length_range={2.138621684308646,9.176469400791909}]:4.898979,((Ludwigia_arcuata_1[&height=1.2518063739427236E-14,height_95%_HPD={0.0,2.8421709430404007E-14},height_median=1.4210854715202004E-14,height_range={0.0,5.6843418860808015E-14},length=0.9361445981207284,length_95%_HPD={0.03146061841141545,2.1260035043543155},length_median=0.8144786686727059,length_range={0.004051070093140652,5.0214106507285265}]:0.936145,Ludwigia_repens_2[&height=1.2518063739427236E-14,height_95%_HPD={0.0,2.8421709430404007E-14},height_median=1.4210854715202004E-14,height_range={0.0,5.6843418860808015E-14},length=0.9361445981207284,length_95%_HPD={0.03146061841141545,2.1260035043543155},length_median=0.8144786686727059,length_range={0.004051070093140652,5.0214106507285265}]:0.936145)[&CAheight_95%_HPD={0.031460618411429664,2.126003504354344},CAheight_mean=0.936144598120741,CAheight_median=0.8144786686727059,CAheight_range={0.0040510700931690735,5.021410650728541},height=0.936144598120741,height_95%_HPD={0.031460618411429664,2.126003504354344},height_median=0.8144786686727059,height_range={0.0040510700931690735,5.021410650728541},length=2.7968101580610503,length_95%_HPD={1.3513171976288163,4.317440742469117},length_median=2.7761972243278024,length_range={0.24747486460860557,6.180984992710606},posterior=1.0]:2.79742,((Ludwigia_arcuata_4[&height=1.2559274302311035E-14,height_95%_HPD={0.0,2.8421709430404007E-14},height_median=1.4210854715202004E-14,height_range={0.0,5.6843418860808015E-14},length=0.7587781309987587,length_95%_HPD={6.544221781723536E-5,1.9705544131681307},length_median=0.6103731034424413,length_range={6.544221781723536E-5,5.01453783242755}]:0.849671,Ludwigia_brevipes_brevipes_6[&height=1.253622165027642E-14,height_95%_HPD={0.0,2.8421709430404007E-14},height_median=1.4210854715202004E-14,height_range={0.0,7.105427357601002E-14},length=0.7559035025048317,length_95%_HPD={6.544221781723536E-5,1.9694475255176513},length_median=0.6058809183900848,length_range={6.544221781723536E-5,4.633856080632839}]:0.849671)[&CAheight_95%_HPD={6.544221783144621E-5,2.1379082383249965},CAheight_mean=0.8496707967356932,CAheight_median=0.7067949932946078,CAheight_range={6.544221783144621E-5,5.014537832427564},height=0.554663137527326,height_95%_HPD={6.544221783144621E-5,1.5880366887168975},height_median=0.40851874135967847,height_range={6.544221783144621E-5,4.633856080632867},length=0.6232092065483911,length_95%_HPD={1.4919586618589165E-5,1.6025356979866814},length_median=0.5072938025909082,length_range={1.4919586618589165E-5,3.5027530064067776},posterior=0.5461211973067265]:0.340348,Ludwigia_repens_4[&height=1.2519169003565881E-14,height_95%_HPD={0.0,2.8421709430404007E-14},height_median=1.4210854715202004E-14,height_range={0.0,7.105427357601002E-14},length=1.0053585948206984,length_95%_HPD={0.04188244764984006,2.2401875388393506},length_median=0.8878627812442801,length_range={0.004101261059645367,4.956179728195508}]:1.190019)[&CAheight_95%_HPD={0.13476044288408673,2.463535978196049},CAheight_mean=1.19001855478848,CAheight_median=1.0832284699542924,CAheight_range={0.025626160170048706,5.014537832427564},height=1.19001855478848,height_95%_HPD={0.13476044288408673,2.463535978196049},height_median=1.0832284699542924,height_range={0.025626160170048706,5.014537832427564},length=2.5435266263577323,length_95%_HPD={1.1694767184165045,3.9755975956778826},length_median=2.5181018229293812,length_range={0.23094751828996607,5.785422028718699},posterior=1.0]:2.543546)[&CAheight_95%_HPD={2.291357673699707,5.172321866727657},CAheight_mean=3.733564959548113,CAheight_median=3.723667110337786,CAheight_range={1.2873974641757968,7.333139226263484},height=3.7319756533948643,height_95%_HPD={2.301407816330709,5.176471323381477},height_median=3.722440812349774,height_range={1.2873974641757968,7.333139226263484},length=1.1669703132939089,length_95%_HPD={0.2717354199220239,2.1985187880684833},length_median=1.10504934965428,length_range={0.03076176494914762,4.171664640599225},posterior=0.9986666962956379]:1.165414)[&CAheight_95%_HPD={3.4547981011711357,6.208176581176403},CAheight_mean=4.898979347000434,CAheight_median=4.9037483982934305,CAheight_range={2.138621684308646,9.176469400791923},height=4.898979347000434,height_95%_HPD={3.4547981011711357,6.208176581176403},height_median=4.9037483982934305,height_range={2.138621684308646,9.176469400791923},length=1.218030467198965,length_95%_HPD={0.3398159320610574,2.1935578046887514},length_median=1.1556009373476712,length_range={0.07549636223102141,5.823847540223696},posterior=1.0]:1.268699,(((Ludwigia_lanceolata_2[&height=1.2557063774033743E-14,height_95%_HPD={0.0,2.8421709430404007E-14},height_median=1.4210854715202004E-14,height_range={0.0,5.6843418860808015E-14},length=3.321052808007918,length_95%_HPD={1.7286887612676054,4.974288041625982},length_median=3.296720830497307,length_range={0.6641789722410465,6.996280299876673}]:3.322009,Ludwigia_suffruticosa_1[&height=1.2556747984279844E-14,height_95%_HPD={0.0,2.8421709430404007E-14},height_median=1.4210854715202004E-14,height_range={0.0,5.6843418860808015E-14},length=3.321162802209629,length_95%_HPD={1.7283373119786205,4.974288041625982},length_median=3.296855573966212,length_range={0.6641789722410465,6.891078870138841}]:3.322009)[&CAheight_95%_HPD={1.7226351533779933,4.9737952471623},CAheight_mean=3.322009285931528,CAheight_median=3.2970246624934703,CAheight_range={0.6641789722410465,6.9962802998766875},height=3.3195837992848283,height_95%_HPD={1.7283373119786347,4.970362134128379},height_median=3.295715624347679,height_range={0.6641789722410465,6.891078870138841},length=1.456819220406479,length_95%_HPD={0.3067963347591558,2.75237153568699},length_median=1.37874392294772,length_range={0.031095057763181444,5.085879632713507},posterior=0.9986889180240439]:1.484075,Ludwigia_pilosa_8[&height=1.257143220783614E-14,height_95%_HPD={0.0,2.8421709430404007E-14},height_median=1.4210854715202004E-14,height_range={0.0,5.6843418860808015E-14},length=4.579726217836538,length_95%_HPD={2.9103639051474346,6.2329619128808105},length_median=4.595498868190262,length_range={1.1390446611370066,7.858461600107745}]:4.806084)[&CAheight_95%_HPD={3.104930131402739,6.501970680596969},CAheight_mean=4.8060840344537015,CAheight_median=4.803081006981387,CAheight_range={1.6373101580831673,10.035887209763203},height=4.538861224514234,height_95%_HPD={2.994151154587243,6.015510221011141},height_median=4.550181291910114,height_range={1.6373101580831673,7.7824219677652025},length=0.7533489578174686,length_95%_HPD={4.7746092683098595E-4,1.7014643822343345},length_median=0.66086559947599,length_range={2.410745764080957E-4,4.672319901553436},posterior=0.6987844714561898]:0.535981,Ludwigia_ravenii_1[&height=1.2513484787995702E-14,height_95%_HPD={0.0,2.8421709430404007E-14},height_median=1.4210854715202004E-14,height_range={0.0,4.263256414560601E-14},length=5.073590068285634,length_95%_HPD={3.347469783824593,6.696218284601969},length_median=5.134979086406034,length_range={1.1390446611370066,10.338318206077375}]:5.342065)[&CAheight_95%_HPD={3.8537554139750085,6.803153194765301},CAheight_mean=5.342064765029172,CAheight_median=5.35464390050052,CAheight_range={2.1890973268679375,10.685496427069708},height=5.266113806846677,height_95%_HPD={3.820900742461319,6.661489847091872},height_median=5.283209090468162,height_range={2.1890973268679375,10.338318206077389},length=0.8787747563425743,length_95%_HPD={3.176194826437495E-4,1.9408308011990059},length_median=0.7809789011264741,length_range={2.1438940494533654E-4,5.104609214609091},posterior=0.8925134997000067]:0.825614)[&CAheight_95%_HPD={4.707611199941354,7.503094300955823},CAheight_mean=6.167678533863708,CAheight_median=6.156807366823642,CAheight_range={3.4731948096616776,12.658731803361576},height=6.1037068994121615,height_95%_HPD={4.707611199941354,7.308153959781336},height_median=6.108684083091617,height_range={3.4731948096616776,10.889335620082527},length=0.5362427322271609,length_95%_HPD={0.009817662827288132,1.2827857396053162},length_median=0.44788509677829325,length_range={4.168206928056861E-4,5.830298029202758},posterior=0.908424257238728]:0.79109,((((Ludwigia_curtissii_1[&height=1.2460747899094595E-14,height_95%_HPD={0.0,2.8421709430404007E-14},height_median=1.4210854715202004E-14,height_range={0.0,5.6843418860808015E-14},length=1.7694150513717957,length_95%_HPD={0.10642486114927863,3.6959187046627306},length_median=1.6319547217531039,length_range={0.010532171609540342,6.531332613439346}]:1.770926,Ludwigia_simpsonii_3[&height=1.2459484740078999E-14,height_95%_HPD={0.0,2.8421709430404007E-14},height_median=1.4210854715202004E-14,height_range={0.0,5.6843418860808015E-14},length=1.769394877135031,length_95%_HPD={0.10707500960100447,3.6961350214194795},length_median=1.6320194111134896,length_range={0.010532171609540342,6.531332613439346}]:1.770926)[&CAheight_95%_HPD={0.09896893236727067,3.695531060737352},CAheight_mean=1.770926126972902,CAheight_median=1.6320273076206178,CAheight_range={0.010532171609554553,6.531332613439346},height=1.7559609052942515,height_95%_HPD={0.10210787925056763,3.6534126205758355},height_median=1.6216539039586166,height_range={0.010532171609554553,6.531332613439346},length=1.9147472100363394,length_95%_HPD={0.18958225580621502,3.7064081757961844},length_median=1.8329131402536376,length_range={3.708861746360981E-4,6.014588021805309},posterior=0.9926223861691963]:1.900731,Ludwigia_sphaerocarpa_4[&height=1.242411628764233E-14,height_95%_HPD={0.0,2.8421709430404007E-14},height_median=1.4210854715202004E-14,height_range={0.0,5.6843418860808015E-14},length=3.668513253269418,length_95%_HPD={1.8809338796777837,5.464871095047755},length_median=3.6676553656951683,length_range={0.8054706909330775,7.144547201430839}]:3.671657)[&CAheight_95%_HPD={1.8797976533594039,5.462851121733266},CAheight_mean=3.6716568496317956,CAheight_median=3.6711528720783235,CAheight_range={0.8054706909330775,7.1445472014308535},height=3.6711305204618787,height_95%_HPD={1.880933879677798,5.462819119051673},height_median=3.6705797247709455,height_range={0.8054706909330775,7.1445472014308535},length=1.8373057670517383,length_95%_HPD={0.4041915840924446,3.39720892399005},length_median=1.7604050669789046,length_range={0.01418835684127373,6.240977042190394},posterior=0.9995555654318793]:2.324056,(Ludwigia_glandulosa_glandulosa_4[&height=1.245364262963187E-14,height_95%_HPD={0.0,2.8421709430404007E-14},height_median=1.4210854715202004E-14,height_range={0.0,4.263256414560601E-14},length=4.398443883306466,length_95%_HPD={1.8492015299950424,6.7458707533057805},length_median=4.511408792284698,length_range={0.25555999972715426,9.004799084373616}]:4.547588,Ludwigia_glandulosa_brachycarpa_2[&height=1.2428853133950811E-14,height_95%_HPD={0.0,2.8421709430404007E-14},height_median=1.4210854715202004E-14,height_range={0.0,4.263256414560601E-14},length=4.420713759786869,length_95%_HPD={1.8499291928677764,6.765775110573188},length_median=4.536623675533903,length_range={0.25555999972715426,10.043179521654196}]:4.547588)[&CAheight_95%_HPD={1.8769523451883146,7.049788399823356},CAheight_mean=4.547587547778872,CAheight_median=4.646400913387126,CAheight_range={0.25555999972715426,10.76963440955167},height=3.968053451882369,height_95%_HPD={1.5558449546408468,6.159845742087924},height_median=4.040311726609168,height_range={0.25555999972715426,7.793799781517123},length=1.7046476783817577,length_95%_HPD={8.804785096572232E-5,3.7575735332282534},length_median=1.5556601611526233,length_range={8.804785096572232E-5,6.61399734051038},posterior=0.6737183618141819]:1.448125)[&CAheight_95%_HPD={4.30532429723732,7.46084796022555},CAheight_mean=5.995712518047116,CAheight_median=6.054406138249156,CAheight_range={1.9832748299919416,11.241627079066888},posterior=0.3022599497788938]:0.604379,(((((Ludwigia_lanceolata_3[&height=1.2419853125964694E-14,height_95%_HPD={0.0,2.8421709430404007E-14},height_median=1.4210854715202004E-14,height_range={0.0,5.6843418860808015E-14},length=2.0773992062624407,length_95%_HPD={0.16933817319826971,4.36145595965354},length_median=1.9144670832867519,length_range={0.0030933053339623484,7.016287959849876}]:2.451709,Ludwigia_suf_4x_129[&height=1.2404379428023651E-14,height_95%_HPD={0.0,2.8421709430404007E-14},height_median=1.4210854715202004E-14,height_range={0.0,5.6843418860808015E-14},length=2.2689437076979693,length_95%_HPD={0.196365851526906,4.4783835114896675},length_median=2.1360062086625504,length_range={0.0030933053339623484,6.859806019993442}]:2.451709)[&CAheight_95%_HPD={0.3150284813623756,4.760605705291212},CAheight_mean=2.451708617552,CAheight_median=2.359726734756137,CAheight_range={0.0030933053339765593,7.016287959849876},posterior=0.3778804915446323]:0.370406,Ludwigia_sphaerocarpa_3[&height=1.2423484708134531E-14,height_95%_HPD={0.0,2.8421709430404007E-14},height_median=1.4210854715202004E-14,height_range={0.0,5.6843418860808015E-14},length=2.2654300094163196,length_95%_HPD={0.22206934391104483,4.493865320660035},length_median=2.1356476653349574,length_range={0.0060656809143608825,6.594311313604408}]:2.822114)[&CAheight_95%_HPD={0.7288593262474734,4.963332560018074},CAheight_mean=2.822114448611192,CAheight_median=2.7542805442679423,CAheight_range={0.03430692822318804,7.016287959849876},height=2.815770512481076,height_95%_HPD={0.7489827698510254,4.9641551650126345},height_median=2.750020718205093,height_range={0.03430692822318804,6.762077173451445},length=1.7850529128089994,length_95%_HPD={0.1323861803612374,3.582719105177489},length_median=1.6718688008488556,length_range={0.005733369444627101,6.082554186272269},posterior=0.9967111841959068]:1.938486,Ludwigia_pilosa_4[&height=1.2493116348869226E-14,height_95%_HPD={0.0,2.8421709430404007E-14},height_median=1.4210854715202004E-14,height_range={0.0,4.263256414560601E-14},length=4.556763500771318,length_95%_HPD={2.525367737923929,6.428164280131753},length_median=4.626831464957746,length_range={0.7329743629248497,8.289764841442548}]:4.760601)[&CAheight_95%_HPD={2.5671149150391983,6.8666957612007735},CAheight_mean=4.760600650957295,CAheight_median=4.823406248497733,CAheight_range={1.0428343161863722,9.135962868757247},height=4.230020955624705,height_95%_HPD={2.2333187541335633,6.050747355799203},height_median=4.274855482007794,height_range={1.0428343161863722,7.733765675916565},length=0.9827102567091773,length_95%_HPD={1.011617109298868E-4,2.405645525192938},length_median=0.8342658820592845,length_range={1.011617109298868E-4,6.01368192289398},posterior=0.5513433034821449]:0.922136,((Ludwigia_palustris_5[&height=1.2492011084730581E-14,height_95%_HPD={0.0,2.8421709430404007E-14},height_median=1.4210854715202004E-14,height_range={0.0,5.6843418860808015E-14},length=2.4868324930047536,length_95%_HPD={0.5394426387229743,4.553719285785249},length_median=2.421384647389175,length_range={0.03378126569811002,6.958230403773456}]:2.490802,Ludwigia_spathulata_1[&height=1.2486326869160402E-14,height_95%_HPD={0.0,2.8421709430404007E-14},height_median=1.4210854715202004E-14,height_range={0.0,5.6843418860808015E-14},length=2.4881821434348743,length_95%_HPD={0.537999259747096,4.558901692819802},length_median=2.421839196157194,length_range={0.03378126569811002,6.958230403773456}]:2.490802)[&CAheight_95%_HPD={0.5397787934152802,4.574710330389024},CAheight_mean=2.490802389607817,CAheight_median=2.4224996672623007,CAheight_range={0.03378126569812423,6.958230403773484},height=2.462987248995609,height_95%_HPD={0.5200929672635652,4.481179421709541},height_median=2.4018188319985967,height_range={0.03378126569812423,6.958230403773484},length=1.9416395408339329,length_95%_HPD={0.17227393706401983,3.77681631003189},length_median=1.857328958386546,length_range={0.00141723412072281,6.262432727195289},posterior=0.9850225550543321]:2.546125,Ludwigia_polycarpa_1[&height=1.250306372611704E-14,height_95%_HPD={0.0,2.8421709430404007E-14},height_median=1.4210854715202004E-14,height_range={0.0,4.263256414560601E-14},length=4.876747659711866,length_95%_HPD={3.1438522400430315,6.531456453544251},length_median=4.8884191541737465,length_range={1.6257327583440855,9.166771959817758}]:5.036927)[&CAheight_95%_HPD={3.21467902736093,6.951307146315514},CAheight_mean=5.036927415589091,CAheight_median=5.033816256545322,CAheight_range={1.6257327583440997,9.658334309122239},posterior=0.4789893557920935]:0.645809)[&CAheight_95%_HPD={4.021502021101398,7.2103557695601666},CAheight_mean=5.6827368053196965,CAheight_median=5.6994445190371295,CAheight_range={2.3681994339409016,10.466529881182005},posterior=0.31570409546454525]:0.573481,(Ludwigia_ovalis_2[&height=1.2486011079406503E-14,height_95%_HPD={0.0,2.8421709430404007E-14},height_median=1.4210854715202004E-14,height_range={0.0,5.6843418860808015E-14},length=1.2362146610499125,length_95%_HPD={0.02361772602834833,2.886645605711081},length_median=1.0543308673249072,length_range={0.0032669089178938293,6.548286226141556}]:1.236215,Ludwigia_ovalis_5[&height=1.2486011079406503E-14,height_95%_HPD={0.0,2.8421709430404007E-14},height_median=1.4210854715202004E-14,height_range={0.0,5.6843418860808015E-14},length=1.2362146610499125,length_95%_HPD={0.02361772602834833,2.886645605711081},length_median=1.0543308673249072,length_range={0.0032669089178938293,6.548286226141556}]:1.236215)[&CAheight_95%_HPD={0.02361772602834833,2.886645605711095},CAheight_mean=1.2362146610499256,CAheight_median=1.0543308673249214,CAheight_range={0.0032669089178938293,6.54828622614157},height=1.2362146610499256,height_95%_HPD={0.02361772602834833,2.886645605711095},height_median=1.0543308673249214,height_range={0.0032669089178938293,6.54828622614157},length=4.175589203573293,length_95%_HPD={1.7582038267521938,6.704964051167032},length_median=4.09017798644885,length_range={0.32330940088978366,10.628474270535747},posterior=1.0]:5.020003)[&CAheight_95%_HPD={4.332047942411208,7.918681757489992},CAheight_mean=6.256218062340757,CAheight_median=6.2858011727796,CAheight_range={2.8155334539996346,12.277821630764926},posterior=0.3609697562276394]:0.343873)[&CAheight_95%_HPD={5.044009533809145,8.064698249462246},CAheight_mean=6.60009144401109,CAheight_median=6.621249538725493,CAheight_range={3.2079242278613833,12.277821630764926},posterior=0.4145907868714029]:0.358677)[&CAheight_95%_HPD={5.517784012732875,8.554227169545435},CAheight_mean=6.958768424039222,CAheight_median=6.909206168291462,CAheight_range={4.360765535282965,12.658731803361576},height=6.958230569301012,height_95%_HPD={5.490821608740291,8.524749453953419},height_median=6.909071096600151,height_range={4.360765535282965,12.658731803361576},length=2.1222056522023927,length_95%_HPD={0.24094916242334818,4.380738384165767},length_median=1.9280089846150794,length_range={0.02719136148187573,12.222260955122437},posterior=0.9994889002466611]:2.128513,((Ludwigia_linearis_2[&height=1.2474958438020043E-14,height_95%_HPD={0.0,2.8421709430404007E-14},height_median=1.4210854715202004E-14,height_range={0.0,5.6843418860808015E-14},length=3.9348496860692856,length_95%_HPD={2.1573679902295595,5.637906223875433},length_median=3.9156762841443538,length_range={0.9595665035674443,7.9148468271719565}]:3.93485,Ludwigia_linifolia_1[&height=1.2474958438020043E-14,height_95%_HPD={0.0,2.8421709430404007E-14},height_median=1.4210854715202004E-14,height_range={0.0,5.6843418860808015E-14},length=3.9348496860692856,length_95%_HPD={2.1573679902295595,5.637906223875433},length_median=3.9156762841443538,length_range={0.9595665035674443,7.9148468271719565}]:3.93485)[&CAheight_95%_HPD={2.1573679902295595,5.637906223875447},CAheight_mean=3.9348496860692976,CAheight_median=3.9156762841443538,CAheight_range={0.9595665035674585,7.914846827171985},height=3.9348496860692976,height_95%_HPD={2.1573679902295595,5.637906223875447},height_median=3.9156762841443538,height_range={0.9595665035674585,7.914846827171985},length=2.553932125040587,length_95%_HPD={0.897116579191831,4.3013832799016285},length_median=2.4782538080216057,length_range={0.19758250753378093,9.168061764435151},posterior=1.0]:2.55406,(Ludwigia_microcarpa_1[&height=1.2449221573077288E-14,height_95%_HPD={0.0,2.8421709430404007E-14},height_median=1.4210854715202004E-14,height_range={0.0,5.6843418860808015E-14},length=0.6186915019208832,length_95%_HPD={2.351614487849929E-5,1.8340689278096391},length_median=0.4370142296584447,length_range={2.351614487849929E-5,5.887693820172473}]:0.618692,Ludwigia_microcarpa_4[&height=1.2449221573077288E-14,height_95%_HPD={0.0,2.8421709430404007E-14},height_median=1.4210854715202004E-14,height_range={0.0,5.6843418860808015E-14},length=0.6186915019208832,length_95%_HPD={2.351614487849929E-5,1.8340689278096391},length_median=0.4370142296584447,length_range={2.351614487849929E-5,5.887693820172473}]:0.618692)[&CAheight_95%_HPD={2.3516144892710145E-5,1.8340689278096391},CAheight_mean=0.618691501920896,CAheight_median=0.43701422965845893,CAheight_range={2.3516144892710145E-5,5.887693820172473},height=0.618691501920896,height_95%_HPD={2.3516144892710145E-5,1.8340689278096391},height_median=0.43701422965845893,height_range={2.3516144892710145E-5,5.887693820172473},length=5.869732609695072,length_95%_HPD={3.754341384129546,7.944588114937311},length_median=5.853234319080357,length_range={1.9498961743633174,13.746359694256498},posterior=1.0]:5.870218)[&CAheight_95%_HPD={4.578100029564112,8.537118385409599},CAheight_mean=6.488909408849111,CAheight_median=6.4510488581241106,CAheight_range={3.1131798713700363,14.747545067499885},height=6.486274246913739,height_95%_HPD={4.568919439633504,8.51682102496352},height_median=6.450420797485243,height_range={3.1131798713700363,14.747545067499885},length=2.507824845745742,length_95%_HPD={0.48514778165437633,4.7551296140828825},length_median=2.3624812362272642,length_range={0.059352077226428435,11.310632072331558},posterior=0.9989555787649164]:2.598372)[&CAheight_95%_HPD={6.4729226408177425,11.970378400480165},CAheight_mean=9.087281507538837,CAheight_median=8.944684889800683,CAheight_range={5.11509343452083,19.4216214321806},height=8.945354895671008,height_95%_HPD={6.474438666912505,11.531352181210579},height_median=8.850352896514394,height_range={5.11509343452083,19.4216214321806},length=2.6837422748814768,length_95%_HPD={0.18187250449359027,5.55332405964068},length_median=2.4611603858514925,length_range={0.0088452535298984,11.510693282505386},posterior=0.8961800848870025]:2.405116,((Ludwigia_alternifolia[&height=1.2484274235760058E-14,height_95%_HPD={0.0,2.8421709430404007E-14},height_median=1.4210854715202004E-14,height_range={0.0,5.6843418860808015E-14},length=3.97854681089467,length_95%_HPD={2.1523671764349785,5.763978169314385},length_median=3.9713312967757304,length_range={0.8973566797698282,7.8351625553980995}]:3.978609,Ludwigia_hirtella[&height=1.248395844600616E-14,height_95%_HPD={0.0,2.8421709430404007E-14},height_median=1.4210854715202004E-14,height_range={0.0,5.6843418860808015E-14},length=3.9785963075831754,length_95%_HPD={2.1523671764349785,5.763978169314385},length_median=3.9713312967757304,length_range={0.8973566797698282,7.8351625553980995}]:3.978609)[&CAheight_95%_HPD={2.152367176435007,5.76518460787311},CAheight_mean=3.9786093055740266,CAheight_median=3.9713312967757446,CAheight_range={0.8973566797698425,7.835162555398128},height=3.978196942097343,height_95%_HPD={2.152653170496194,5.763584963036195},height_median=3.971121824680992,height_range={0.8973566797698425,7.835162555398128},length=2.0815853297687283,length_95%_HPD={0.5687721777752301,3.7545351245886707},length_median=2.000238123813265,length_range={0.041309971780904675,8.255114311732797},posterior=0.9998000044443457]:2.081169,(Ludwigia_maritima[&height=1.2419063651579947E-14,height_95%_HPD={0.0,2.8421709430404007E-14},height_median=1.4210854715202004E-14,height_range={0.0,5.6843418860808015E-14},length=2.1687224292506286,length_95%_HPD={0.4765635693470216,4.018699886771742},length_median=2.06702625195517,length_range={0.030118594051728564,6.992752617586419}]:2.168722,Ludwigia_virgata_KX168385[&height=1.2419063651579947E-14,height_95%_HPD={0.0,2.8421709430404007E-14},height_median=1.4210854715202004E-14,height_range={0.0,5.6843418860808015E-14},length=2.1687224292506286,length_95%_HPD={0.4765635693470216,4.018699886771742},length_median=2.06702625195517,length_range={0.030118594051728564,6.992752617586419}]:2.168722)[&CAheight_95%_HPD={0.4765635693470358,4.018699886771742},CAheight_mean=2.168722429250639,CAheight_median=2.0670262519551983,CAheight_range={0.030118594051742775,6.992752617586419},height=2.168722429250639,height_95%_HPD={0.4765635693470358,4.018699886771742},height_median=2.0670262519551983,height_range={0.030118594051742775,6.992752617586419},length=3.890980405607258,length_95%_HPD={1.9233573676167737,5.95045368151554},length_median=3.860148179879374,length_range={0.21516304318112134,9.083502277175832},posterior=1.0]:3.891056)[&CAheight_95%_HPD={4.012739711254454,7.792560342244919},CAheight_mean=6.0597783275280666,CAheight_median=6.087340441884663,CAheight_range={2.447721143693684,12.686487080634507},height=6.0597783275280666,height_95%_HPD={4.012739711254454,7.792560342244919},height_median=6.087340441884663,height_range={2.447721143693684,12.686487080634507},length=5.332194543163582,length_95%_HPD={2.2043496011757853,8.732104537197067},length_median=5.14397472092827,length_range={1.0252368569848898,15.28725782547815},posterior=1.0]:5.43262)[&CAheight_95%_HPD={7.800535169530136,15.652953888809847},CAheight_mean=11.492397887257008,CAheight_median=11.330891246963034,CAheight_range={6.201075900746389,21.81555086769798},height=11.492397887257008,height_95%_HPD={7.800535169530136,15.652953888809847},height_median=11.330891246963034,height_range={6.201075900746389,21.81555086769798},length=14.085249038935814,length_95%_HPD={8.874463351111608,19.122050103830276},length_median=14.103122011443254,length_range={3.795770002465815,25.43664191257085},posterior=1.0]:14.16493,(Ludwigia_octovalvis[&height=1.2469905801957662E-14,height_95%_HPD={0.0,2.8421709430404007E-14},height_median=1.4210854715202004E-14,height_range={0.0,4.263256414560601E-14},length=21.516681227336047,length_95%_HPD={16.162120338593425,27.607407830719474},length_median=21.26068481702211,length_range={11.456758833390452,36.195920408435356}]:21.564768,Ludwigia_x_taiwanensis[&height=1.2471168960973258E-14,height_95%_HPD={0.0,2.8421709430404007E-14},height_median=1.4210854715202004E-14,height_range={0.0,4.263256414560601E-14},length=21.53317357590426,length_95%_HPD={16.16053075969053,27.677836957793346},length_median=21.270386106868855,length_range={11.456758833390452,33.895090121221806}]:21.564768)[&CAheight_95%_HPD={16.08446062454847,27.782996690557717},CAheight_mean=21.564768003199152,CAheight_median=21.292184381349657,CAheight_range={11.456758833390467,36.19592040843537},height=21.369009583654318,height_95%_HPD={15.956532793840417,27.050160755442796},height_median=21.138324412001456,height_range={11.456758833390467,33.478203520361525},length=4.282608553552388,length_95%_HPD={0.6532263028750904,8.179993414526628},length_median=4.082713834327471,length_range={0.001059321042092165,14.37261054967167},posterior=0.9556232083731473]:4.09256)[&CAheight_95%_HPD={20.181045625520767,30.535789726475144},CAheight_mean=25.65732812935092,CAheight_median=25.917963342951836,CAheight_range={17.057933483994248,37.64096930154732},height=25.65732812935092,height_95%_HPD={20.181045625520767,30.535789726475144},height_median=25.917963342951836,height_range={17.057933483994248,37.64096930154732},length=45.30195465084241,length_95%_HPD={40.235050613014074,51.256740801070805},length_median=45.03577042179288,length_range={32.791369030521416,57.22007831865118},posterior=1.0]:45.301955)[&CAheight_95%_HPD={67.87316718684302,73.95338570419763},CAheight_mean=70.95928278019406,CAheight_median=70.98184909947796,CAheight_range={60.8143445100384,80.80209899614795},height=70.95928278019406,height_95%_HPD={67.87316718684302,73.95338570419763},height_median=70.98184909947796,height_range={60.8143445100384,80.80209899614795},length=0.0,posterior=1.0];
end;
